# Supplementary material for: Effect of dietary red grape pomace on growth performance, hematology, serum biochemistry, and meat quality parameters in Hy-line Silver Brown cockerels
Source: PLoS One. 2021 Nov 4;16(11):e0259630. doi: 10.1371/journal.pone.0259630 (PMC8568111; doi:10.1371/journal.pone.0259630)
Supplement: S1 File — (XLSX) [file pone.0259630.s001.xlsx]

## Sheet: Sheet1
TREATMENT	FORMULATED	OFFERED	REFUSALS	INTAKE	REMAINING
A (GP 0%)	400000	12000	1776	10224	389776
B (GP 1,5%)	400000	12500	2631	9869	390131
C (GP 3%)	400000	12500	1582	10918	389082
D (GP 4,5%)	400000	10900	2799	8101	391899
E (GP 6%)	400000	15500	955	14545	385455
TREATMENT	No. of chickens	13 WEEKS estimated feed intake g/bird/day	Intake/treatment for 7days	14 WEEKS estimated feed intake g/bird/day	Intake/treatment for 7days	15 WEEKS estimated feed intake g/bird/day	Intake/treatment for 7days	16 WEEKS estimated feed intake g/bird/day	Intake/treatment for 7days	17 WEEKS estimated feed intake g/bird/day	Intake/treatment for 1day		TOTAL	What I formulated	What is left from 400kg	What I need to formulate to get TOTAL	What I need to fornulate by adding to what is left
A	67	710	332990	750	351750	770	361130	790	370510	820	54940		1471320	400000	389776	1071320	681544
B	75	710	372750	750	393750	770	404250	790	414750	820	61500		1647000	400000	390131	1247000	856869
C	77	710	382690	750	404250	770	415030	790	425810	820	63140		1690920	400000	389082	1290920	901838
D	77	710	382690	750	404250	770	415030	790	425810	820	63140		1690920	400000	391899	1290920	899021
E	78	710	387660	750	409500	770	420420	790	431340	820	63960		1712880	400000	385455	1312880	927425

## Sheet: Feeding data
		5 WEEKS																							6 WEEKS																							7 WEEKS
		2019-02-06			2019-02-07			2019-02-08			2019-02-09			2019-02-10			2019-02-11			2019-02-12					2019-02-13			2019-02-14			2019-02-15			2019-02-16			2019-02-17			2019-02-18								43516
PEN ID	#Birds	OFFERED	REFUSALS	FI (g/d/bir)	OFFERED	REFUSED	FI (g/d/bir)	OFFERED	REFUSALS	FI (g/d/brid)	OFFERED	REFUSED	FI (g/d/brid)	OFFERED	REFUSED	FI (g/d/brid)	OFFERED	REFUSED	FI (g/d/brid)	OFFERED	REFUSED	FI (g/d/brid)	FI (g/w/bird)	#Birds	OFFERED	REFUSED	FI (g/d/bird)	OFFERED	REFUSALS	FI (g/d/bird)	OFFERED	REFUSALS	FI (g/d/bird)	OFFERED	REFUSALS	FI (g/d/bird)	OFFERED	REFUSALS	FI (g/d/bird)	OFFERED	REFUSALS	FI (g/d/bird)	OFFERED	REFUSALS	FI (g/d/bird)	FI (g/w/bird)	#Birds	OFFERED	REFUSALS
A1	16	800	98	43.875	800	145	40.9375	800	109	43.1875	800	152	40.5	800	122	42.375	800	58	46.375	800	48	47	304.25	16	1000	120	55	1000	152	53	1000	112	55.5	1000	102	56.125	1000	189	50.6875	1000	226	48.375	1000	145	53.4375	372.125	16	1000	130
A2	17	800	100	41.1765	800	154	38	800	164	37.4118	800	145	38.5294	800	111	40.5294	800	56	43.7647	800	36	44.9412	284.353	17	1000	200	47.0588	1000	123	51.5882	1000	144	50.3529	1000	131	51.1176	1000	185	47.9412	1000	134	50.9412	1000	256	43.7647	342.765	17	1000	217
A3	16	800	74	45.375	800	137	41.4375	800	119	42.5625	800	56	46.5	800	123	42.3125	800	100	43.75	800	25	48.4375	310.375	16	1000	203	49.8125	1000	153	52.9375	1000	131	54.3125	1000	153	52.9375	1000	106	55.875	1000	221	48.6875	1000	253	46.6875	361.25	16	1000	136
A4	16	800	140	41.25	800	153	40.4375	800	151	40.5625	800	69	45.6875	800	162	39.875	800	103	43.5625	800	26	48.375	299.75	16	1000	152	53	1000	265	45.9375	1000	114	55.375	1000	165	52.1875	1000	130	54.375	1000	227	48.3125	1000	225	48.4375	357.625	16	1000	278
A5	17	800	51	44.0588	800	87	41.9412	800	48	44.2353	850	125	42.6471	850	135	42.0588	850	125	42.6471	850	15	49.1176	306.706	17	1000	198	47.1765	1000	123	51.5882	1000	210	46.4706	1000	123	51.5882	1000	175	48.5294	1000	107	52.5294	1000	116	52	349.882	17	1000	195
B1	17	800	133	39.2353	800	166	37.2941	800	135	39.1176	800	65	43.2353	800	125	39.7059	800	123	39.8235	800	49	44.1765	282.588	17	1000	165	49.1176	1000	152	49.8824	1000	172	48.7059	1000	158	49.5294	1000	188	47.7647	1000	219	45.9412	1000	197	47.2353	338.176	17	1000	156
B2	17	800	105	40.8824	800	136	39.0588	800	108	40.7059	800	96	41.4118	800	158	37.7647	800	150	38.2353	800	0	47.0588	285.118	17	1000	253	43.9412	1000	235	45	1000	214	46.2353	1000	166	49.0588	1000	116	52	1000	189	47.7059	1000	158	49.5294	333.471	17	1000	106
B3	16	800	144	41	800	201	37.4375	800	177	38.9375	800	90	44.375	800	169	39.4375	800	159	40.0625	800	89	44.4375	285.688	16	1000	156	52.75	1000	120	55	1000	260	46.25	1000	56	59	1000	104	56	1000	231	48.0625	1000	195	50.3125	367.375	16	1000	165
B4	17	800	52	44	800	178	36.5882	800	167	37.2353	800	115	40.2941	800	175	36.7647	800	164	37.4118	800	0	47.0588	279.353	17	1000	230	45.2941	1000	54	55.6471	1000	237	44.8824	1000	98	53.0588	1000	103	52.7647	1000	200	47.0588	1000	187	47.8235	346.529	17	1000	182
B5	16	800	124	42.25	800	171	39.3125	800	162	39.875	800	117	42.6875	800	165	39.6875	800	85	44.6875	800	10	49.375	297.875	16	1000	152	53	1000	86	57.125	1000	152	53	1000	56	59	1000	133	54.1875	1000	210	49.375	1000	191	50.5625	376.25	16	1000	174
C1	17	800	61	43.4706	800	86	42	800	138	38.9412	800	136	39.0588	800	69	43	800	58	43.6471	800	6	46.7059	296.824	17	1000	166	49.0588	1000	153	49.8235	1000	163	49.2353	1000	56	55.5294	1000	131	51.1176	1000	186	47.8824	1000	147	50.1765	352.824	17	1000	171
C2	17	800	119	40.0588	800	155	37.9412	800	142	38.7059	800	58	43.6471	800	167	37.2353	800	105	40.8824	800	0	47.0588	285.529	17	1000	180	48.2353	1000	175	48.5294	1000	192	47.5294	1000	163	49.2353	1000	197	47.2353	1000	153	49.8235	1000	108	52.4706	343.059	17	1000	199
C3	17	800	131	39.3529	800	184	36.2353	800	126	39.6471	800	102	41.0588	800	99	41.2353	800	89	41.8235	800	0	47.0588	286.412	17	1000	174	48.5882	1000	155	49.7059	1000	189	47.7059	1000	62	55.1765	1000	179	48.2941	1000	146	50.2353	1000	128	51.2941	351	17	1000	205
C4	16	800	210	36.875	800	210	36.875	800	266	33.375	800	65	45.9375	800	145	40.9375	800	100	43.75	800	25	48.4375	286.188	16	1000	196	50.25	1000	185	50.9375	1000	178	51.375	1000	75	57.8125	1000	153	52.9375	1000	187	50.8125	1000	152	53	367.125	16	1000	124
C5	17	800	119	40.0588	800	110	40.5882	800	85	42.0588	800	100	41.1765	800	96	41.4118	800	89	41.8235	800	53	43.9412	291.059	17	1000	120	51.7647	1000	65	55	1000	163	49.2353	1000	80	54.1176	1000	109	52.4118	1000	221	45.8235	1000	132	51.0588	359.412	17	1000	153
D1	16	800	112	43	800	147	40.8125	800	141	41.1875	800	166	39.625	800	58	46.375	800	52	46.75	800	51	46.8125	304.562	16	1000	230	48.125	1000	95	56.5625	1000	145	53.4375	1000	91	56.8125	1000	165	52.1875	1000	260	46.25	1000	231	48.0625	361.438	16	1000	165
D2	16	800	60	46.25	800	57	46.4375	800	129	41.9375	800	78	45.125	800	156	40.25	800	104	43.5	800	6	49.625	313.125	16	1000	174	51.625	1000	102	56.125	1000	200	50	1000	165	52.1875	1000	55	59.0625	1000	238	47.625	1000	220	48.75	365.375	16	1000	193
D3	16	800	84	44.75	800	160	40	800	147	40.8125	800	195	37.8125	800	158	40.125	800	134	41.625	800	18	48.875	294	16	1000	198	50.125	1000	165	52.1875	1000	166	52.125	1000	100	56.25	1000	87	57.0625	1000	272	45.5	1000	145	53.4375	366.688	16	1000	166
D4	17	800	74	42.7059	800	93	41.5882	800	195	35.5882	800	58	43.6471	800	96	41.4118	800	85	42.0588	800	0	47.0588	294.059	17	1000	195	47.3529	1000	184	48	1000	135	50.8824	1000	105	52.6471	1000	56	55.5294	1000	223	45.7059	1000	184	48	348.118	17	1000	177
D5	17	800	94	41.5294	800	163	37.4706	800	136	39.0588	800	94	41.5294	800	67	43.1176	800	51	44.0588	800	0	47.0588	293.824	17	1000	55	55.5882	1000	50	55.8824	1000	112	52.2353	1000	163	49.2353	1000	132	51.0588	1000	161	49.3529	1000	115	52.0588	365.412	17	1000	185
E1	16	800	80	45	800	59	46.3125	800	110	43.125	800	68	45.75	800	135	41.5625	800	130	41.875	800	0	50	313.625	16	1000	163	52.3125	1000	156	52.75	1000	168	52	1000	125	54.6875	1000	82	57.375	1000	278	45.125	1000	128	54.5	368.75	16	1000	134
E2	16	800	86	44.625	800	121	42.4375	800	78	45.125	800	69	45.6875	800	158	40.125	800	146	40.875	800	0	50	308.875	16	1000	65	58.4375	1000	85	57.1875	1000	156	52.75	1000	115	55.3125	1000	96	56.5	1000	236	47.75	1000	229	48.1875	376.125	16	1000	211
E3	17	800	94	41.5294	800	149	38.2941	800	49	44.1765	850	156	40.8235	850	53	46.8824	850	45	47.3529	850	19	48.8824	307.941	17	1000	89	53.5882	1000	76	54.3529	1000	126	51.4118	1000	111	52.2941	1000	50	55.8824	1000	164	49.1765	1000	96	53.1765	369.882	17	1000	116
E4	17	800	86	42	800	130	39.4118	800	159	37.7059	800	85	42.0588	800	102	41.0588	800	89	41.8235	800	18	46	290.059	17	1000	185	47.9412	1000	108	52.4706	1000	56	55.5294	1000	158	49.5294	1000	71	54.6471	1000	209	46.5294	1000	195	47.3529	354	17	1000	158
E5	17	800	82		800	82	42.2353	800	58	43.6471	800	96	41.4118	800	100	41.1765	800	99	41.2353	800	25	45.5882	255.294	17	1000	169	48.8824	1000	154	49.7647	1000	84	53.8824	1000	120	51.7647	1000	77	54.2941	1000	177	48.4118	1000	151	49.9412	356.941	17	1000	187
[truncated: 226 more columns]

## Sheet: Live-weights data
WEEK 5					WEEK 6					WEEK 7					WEEK 8					WEEK 9					WEEK 10					WEEK 11					WEEK 12					WEEK 13					WEEK 14
PEN ID	No. of Chickens	Weight (Kg)	Average weight/bird	Initial weight (g/bird)	PEN ID	No. of Chickens	Weight (Kg)	Average weight/bird	Gain6	PEN ID	No. of Chickens	Weight (Kg)	Average weight/bird	Gain7	PEN ID	No. of Chickens	Weight (Kg)	Average weight/bird	Gain8	PEN ID	No. of Chickens	Weight (Kg)	Average weight/bird	Gain9	PEN ID	No. of Chickens	Weight (Kg)	Average weight/bird	Gain10	PEN ID	No. of Chickens	Weight (Kg)	Average weight/bird	Gain11	PEN ID	No. of Chickens	Weight (Kg)	Average weight/bird	Gain12	PEN ID	No. of Chickens	Weight (Kg)	Average weight/bird	Gain13	PEN ID	No. of Chickens	Weight (Kg)	Average weight/bird	Gain14
A1	16	5.01	0.313125	313.125	A1	16	6.29	0.393125	0.08	A1	16	8.64	0.54	0.146875	A1	16	10.25	0.640625	0.100625	A1	16	11.67	0.729375	0.08875	A1	16	12.33	0.770625	0.04125	A1	13	11.1	0.853846	0.0832212	A1	11	10.1	0.918182	0.0643357	A1	11	12.37	1.12455	0.206364	A1	11	14.69	1.33545	0.210909
A2	17	5.02	0.295294	295.294	A2	17	6.28	0.369412	0.0741176	A2	17	8.53	0.501765	0.132353	A2	17	10.42	0.612941	0.111176	A2	17	12.36	0.727059	0.114118	A2	14	10.53	0.752143	0.025084	A2	13	11.15	0.857692	0.105549	A2	11	9.96	0.905455	0.0477622	A2	11	11.73	1.06636	0.160909	A2	11	13.84	1.25818	0.191818
A3	16	5.25	0.328125	328.125	A3	16	6.53	0.408125	0.08	A3	16	8.58	0.53625	0.128125	A3	16	10.2	0.6375	0.10125	A3	16	12.14	0.75875	0.12125	A3	16	12.64	0.79	0.03125	A3	16	13.6	0.85	0.06	A3	16	14.55	0.909375	0.059375	A3	16	17.54	1.09625	0.186875	A3	16	21.29	1.33062	0.234375
A4	16	5.02	0.31375	313.75	A4	16	6.43	0.401875	0.088125	A4	16	8.48	0.53	0.128125	A4	16	10.28	0.6425	0.1125	A4	16	11.76	0.735	0.0925	A4	16	12.24	0.765	0.03	A4	15	12.53	0.835333	0.0703333	A4	14	12.5	0.892857	0.0575238	A4	14	15.16	1.08286	0.19	A4	14	18.02	1.28714	0.204286
A5	17	5.43	0.319412	319.412	A5	17	6.62	0.389412	0.07	A5	17	9.35	0.55	0.160588	A5	17	11.12	0.654118	0.104118	A5	17	12.15	0.714706	0.0605882	A5	17	12.39	0.728824	0.0141176	A5	16	12.44	0.7775	0.0486765	A5	14	12	0.857143	0.0796429	A5	14	15.55	1.11071	0.253571	A5	14	18.55	1.325	0.214286
B1	17	5.35	0.314706	314.706	B1	17	6.77	0.398235	0.0835294	B1	17	9.1	0.535294	0.137059	B1	17	10.64	0.625882	0.0905882	B1	17	12.6	0.741176	0.115294	B1	17	13.45	0.791176	0.05	B1	17	14.69	0.864118	0.0729412	B1	17	15.04	0.884706	0.0205882	B1	17	18.48	1.08706	0.202353	B1	17	22.01	1.29471	0.207647
B2	17	5.15	0.302941	302.941	B2	17	6.64	0.390588	0.0876471	B2	17	8.91	0.524118	0.133529	B2	17	10.76	0.632941	0.108824	B2	17	12.38	0.728235	0.0952941	B2	17	13.53	0.795882	0.0676471	B2	16	13.27	0.829375	0.0334926	B2	15	12.94	0.862667	0.0332917	B2	15	15.73	1.04867	0.186	B2	15	18.47	1.23133	0.182667
B3	16	4.9	0.30625	306.25	B3	16	6.3	0.39375	0.0875	B3	16	8.57	0.535625	0.141875	B3	16	10.33	0.645625	0.11	B3	16	12.05	0.753125	0.1075	B3	15	13.25	0.883333	0.130208	B3	14	12.34	0.881429	-0.00190476	B3	13	12.47	0.959231	0.0778022	B3	12	13.37	1.11417	0.154936	B3	12	15.77	1.31417	0.2
B4	17	4.97	0.292353	292.353	B4	17	6.37	0.374706	0.0823529	B4	17	8.67	0.51	0.135294	B4	17	10.43	0.613529	0.103529	B4	17	11.65	0.685294	0.0717647	B4	17	12.96	0.762353	0.0770588	B4	17	13.69	0.805294	0.0429412	B4	17	14.72	0.865882	0.0605882	B4	17	17.69	1.04059	0.174706	B4	17	20.87	1.22765	0.187059
B5	16	4.9	0.30625	306.25	B5	16	6.57	0.410625	0.104375	B5	16	8.77	0.548125	0.1375	B5	16	10.39	0.649375	0.10125	B5	16	11.95	0.746875	0.0975	B5	16	13.07	0.816875	0.07	B5	16	14.08	0.88	0.063125	B5	14	12.82	0.915714	0.0357143	B5	14	15.16	1.08286	0.167143	B5	14	17.91	1.27929	0.196429
C1	17	5.39	0.317059	317.059	C1	17	6.66	0.391765	0.0747059	C1	17	9.24	0.543529	0.151765	C1	17	11.35	0.667647	0.124118	C1	17	12.79	0.752353	0.0847059	C1	17	15.49	0.911176	0.158824	C1	17	17.11	1.00647	0.0952941	C1	17	17.9	1.05294	0.0464706	C1	17	20.94	1.23176	0.178824	C1	17	24.27	1.42765	0.195882
C2	17	5.15	0.302941	302.941	C2	17	6.66	0.391765	0.0888235	C2	17	8.79	0.517059	0.125294	C2	17	10.32	0.607059	0.09	C2	17	11.99	0.705294	0.0982353	C2	17	14.65	0.861765	0.156471	C2	17	16.08	0.945882	0.0841176	C2	17	16.81	0.988824	0.0429412	C2	17	20.24	1.19059	0.201765	C2	17	23.33	1.37235	0.181765
C3	17	4.88	0.287059	287.059	C3	17	6.74	0.396471	0.109412	C3	17	8.86	0.521176	0.124706	C3	17	10.22	0.601176	0.08	C3	17	10.64	0.625882	0.0247059	C3	17	13.08	0.769412	0.143529	C3	17	13.78	0.810588	0.0411765	C3	15	14.56	0.970667	0.160078	C3	15	17.23	1.14867	0.178	C3	15	19.98	1.332	0.183333
C4	16	4.55	0.284375	284.375	C4	16	6.08	0.38	0.095625	C4	16	8.1	0.50625	0.12625	C4	16	9.58	0.59875	0.0925	C4	16	10.9	0.68125	0.0825	C4	16	13.01	0.813125	0.131875	C4	16	14.77	0.923125	0.11	C4	16	15.45	0.965625	0.0425	C4	16	17.68	1.105	0.139375	C4	16	20	1.25	0.145
C5	17	5.14	0.302353	302.353	C5	17	6.58	0.387059	0.0847059	C5	17	8.57	0.504118	0.117059	C5	17	9.51	0.559412	0.0552941	C5	17	11.37	0.668824	0.109412	C5	16	12.6	0.7875	0.118676	C5	13	11.8	0.907692	0.120192	C5	13	12.59	0.968462	0.0607692	C5	12	14.26	1.18833	0.219872	C5	12	16.68	1.39	0.201667
D1	16	4.85	0.303125	303.125	D1	16	6.24	0.39	0.086875	D1	16	8.39	0.524375	0.134375	D1	16	9.74	0.60875	0.084375	D1	16	11.16	0.6975	0.08875	D1	16	13.39	0.836875	0.139375	D1	16	15.11	0.944375	0.1075	D1	16	15.2	0.95	0.005625	D1	16	18.61	1.16312	0.213125	D1	16	21.13	1.32062	0.1575
D2	16	4.95	0.309375	309.375	D2	16	6.58	0.41125	0.101875	D2	16	8.58	0.53625	0.125	D2	16	10.2	0.6375	0.10125	D2	16	11.8	0.7375	0.1	D2	16	14.45	0.903125	0.165625	D2	16	15.67	0.979375	0.07625	D2	16	16.5	1.03125	0.051875	D2	16	19.25	1.20312	0.171875	D2	16	22.27	1.39187	0.18875
D3	16	4.57	0.285625	285.625	D3	16	5.79	0.361875	0.07625	D3	16	7.85	0.490625	0.12875	D3	16	9.35	0.584375	0.09375	D3	16	10.68	0.6675	0.083125	D3	16	13.7	0.85625	0.18875	D3	16	14.96	0.935	0.07875	D3	16	15.07	0.941875	0.006875	D3	16	18.67	1.16688	0.225	D3	16	21.59	1.34937	0.1825
D4	17	5.11	0.300588	300.588	D4	17	6.13	0.360588	0.06	D4	17	8.22	0.483529	0.122941	D4	17	9.81	0.577059	0.0935294	D4	17	11.9	0.7	0.122941	D4	17	13.63	0.801765	0.101765	D4	17	15.19	0.893529	0.0917647	D4	16	15.74	0.98375	0.0902206	D4	16	18.99	1.18687	0.203125	D4	16	21.86	1.36625	0.179375
D5	17	4.9	0.288235	288.235	D5	17	6.44	0.378824	0.0905882	D5	17	8.91	0.524118	0.145294	D5	17	9.96	0.585882	0.0617647	D5	17	11.52	0.677647	0.0917647	D5	17	13.71	0.806471	0.128824	D5	15	13.72	0.914667	0.108196	D5	14	13.13	0.937857	0.0231905	D5	13	14.53	1.11769	0.179835	D5	13	16.59	1.27615	0.158462
E1	16	5.07	0.316875	316.875	E1	16	6.34	0.39625	0.079375	E1	16	8.62	0.53875	0.1425	E1	16	10.46	0.65375	0.115	E1	16	11.81	0.738125	0.084375	E1	16	14.36	0.8975	0.159375	E1	16	16.1	1.00625	0.10875	E1	16	16.41	1.02563	0.019375	E1	16	19.47	1.21687	0.19125	E1	16	22.38	1.39875	0.181875
E2	16	4.68	0.2925	292.5	E2	16	6.14	0.38375	0.09125	E2	16	8.2	0.5125	0.12875	E2	16	9.79	0.611875	0.099375	E2	16	11.23	0.701875	0.09	E2	16	13.39	0.836875	0.135	E2	16	15.28	0.955	0.118125	E2	13	12.99	0.999231	0.0442308	E2	13	15.01	1.15462	0.155385	E2	13	17.22	1.32462	0.17
E3	17	5.46	0.321176	321.176	E3	17	6.74	0.396471	0.0752941	E3	17	8.96	0.527059	0.130588	E3	17	10.39	0.611176	0.0841176	E3	17	11.29	0.664118	0.0529412	E3	17	13.67	0.804118	0.14	E3	17	15.32	0.901176	0.0970588	E3	16	14.89	0.930625	0.0294485	E3	15	17.23	1.14867	0.218042	E3	15	20.49	1.366	0.217333
E4	17	5.37	0.315882	315.882	E4	17	6.62	0.389412	0.0735294	E4	17	9.06	0.532941	0.143529	E4	17	10.93	0.642941	0.11	E4	17	12.33	0.725294	0.0823529	E4	17	14.67	0.862941	0.137647	E4	17	15.83	0.931176	0.0682353	E4	17	16.55	0.973529	0.0423529	E4	17	19.16	1.12706	0.153529	E4	17	21.25	1.25	0.122941
E5	17	5.03	0.295882	295.882	E5	17	6.33	0.372353	0.0764706	E5	17	8.66	0.509412	0.137059	E5	17	9.85	0.579412	0.07	E5	17	11.47	0.674706	0.0952941	E5	17	14.22	0.836471	0.161765	E5	17	15.67	0.921765	0.0852941	E5	17	16.83	0.99	0.0682353	E5	17	20.23	1.19	0.2	E5	17	23.4	1.37647	0.186471
				304.61
				304.61±6.574
[truncated: 11 more columns]

## Sheet: Growth performance
	Average weekly feed intake (g/bird)											Average weekly weight gain (g/bird)											Average FCR
PEN ID	Week6	Week7	Week8	Week9	Week10	Week11	Week12	Week13	Week14	Week15	Week16	Gain6	Gain7	Gain8	Gain9	Gain10	Gain11	Gain12	Gain13	Gain14	Gain15	Gain16	FCR6	FCR7	FCR8	FCR9	FCR10	FCR11	FCR12	FCR13	FCR14	FCR15	FCR16	OverallFI	OverallWG	OverallFCR
CON	304.25	372.125	375.312	377.562	379	406.812	522.692	560.091	660.636	705.636	760.818	80	146.875	100.625	88.75	41.25	83.2212	64.3357	206.364	210.909	114.545	173.636	3.80312	2.53362	3.72981	4.25423	9.18788	4.88833	8.12446	2.7141	3.13233	6.16032	4.38168	5424.94	1310.51	4.13956
CON	284.353	342.765	350.588	364.235	348.118	449.143	522.846	562	559.364	662.182	689.727	74.1176	132.353	111.176	114.118	25.084	105.549	47.7622	160.909	191.818	125.455	146.364	3.83651	2.58978	3.15344	3.19175	13.8781	4.25528	10.9469	3.49266	2.91611	5.27826	4.71242	5135.32	1234.71	4.15914
CON	310.375	361.25	367.25	375.812	368	395.625	421	476.875	604.125	655	774.25	80	128.125	101.25	121.25	31.25	60	59.375	186.875	234.375	116.25	175	3.87969	2.81951	3.62716	3.09948	11.776	6.59375	7.09053	2.55184	2.5776	5.63441	4.42429	5109.56	1293.75	3.94942
CON	299.75	357.625	353.312	362.312	380.625	403.375	454.867	463.429	541.357	548.5	651.077	88.125	128.125	112.5	92.5	30	70.3333	57.5238	190	204.286	215.165	82.3077	3.40142	2.79122	3.14056	3.91689	12.6875	5.73519	7.90745	2.4391	2.65	2.54921	7.91028	4816.23	1270.87	3.78972
CON	306.706	349.882	348.471	367.588	360.588	394.412	420.688	543.643	607.786	627.643	726.571	70	160.588	104.118	60.5882	14.1176	48.6765	79.6429	253.571	214.286	110.714	199.286	4.38151	2.17875	3.34689	6.06699	25.5417	8.10272	5.28217	2.14394	2.83633	5.66903	3.64588	5053.98	1315.59	3.84161
GP15	282.588	338.176	357.235	367.235	348.765	384.882	399.941	592.765	765.176	913.647	1088.88	83.5294	137.059	90.5882	115.294	50	72.9412	20.5882	202.353	207.647	139.412	168.824	3.3831	2.46738	3.94351	3.1852	6.97529	5.27661	19.4257	2.92936	3.68499	6.55359	6.44983	5839.29	1288.24	4.53279
GP15	285.118	333.471	342.941	357.471	359.118	381.765	424.812	577.333	654.8	762.933	799.733	87.6471	133.529	108.824	95.2941	67.6471	33.4926	33.2917	186	182.667	159.333	188.667	3.25302	2.49736	3.15135	3.75123	5.3087	11.3985	12.7603	3.10394	3.58467	4.78828	4.23887	5279.49	1276.39	4.13626
GP15	285.688	367.375	361.75	364.938	390.125	424.667	488.5	486.923	604.75	698.167	771.5	87.5	141.875	110	107.5	130.208	.	77.8022	154.936	200	170	182.5	3.265	2.58943	3.28864	3.39477	2.99616	.	6.27874	3.14274	3.02375	4.10686	4.2274	5244.38	.	.
GP15	279.353	346.529	329.118	341.353	368.882	383.706	403.471	531.176	674.059	870.235	1145.71	82.3529	135.294	103.529	71.7647	77.0588	42.9412	60.5882	174.706	187.059	156.471	184.118	3.39214	2.5613	3.17898	4.75656	4.78702	8.93562	6.65922	3.0404	3.60346	5.56165	6.22268	5673.59	1275.88	4.4468
GP15	297.875	376.25	354.875	379.125	391.625	411.812	429.125	526.857	622.5	748.643	724.643	104.375	137.5	101.25	97.5	70	63.125	35.7143	167.143	196.429	151.429	178.571	2.85389	2.73636	3.50494	3.88846	5.59464	6.52376	12.0155	3.15214	3.16909	4.94387	4.058	5263.33	1303.04	4.03928
GP30	296.824	352.824	350.824	339.765	371.647	395.882	405	679.882	712.176	756.941	790.941	74.7059	151.765	124.118	84.7059	158.824	95.2941	46.4706	178.824	195.882	135.882	151.176	3.97323	2.32481	2.82654	4.01111	2.34	4.15432	8.71519	3.80197	3.63574	5.57056	5.23191	5452.71	1397.65	3.90135
GP30	285.529	343.059	344.706	354.235	372.941	398.059	408.294	635.882	751.412	1052.24	1260.12	88.8235	125.294	90	98.2353	156.471	84.1176	42.9412	201.765	181.765	126.471	141.765	3.21457	2.73803	3.83007	3.60599	2.38346	4.73217	9.50822	3.1516	4.13398	8.32	8.8888	6206.47	1337.65	4.63984
GP30	286.412	351	347.118	340.471	364.824	397.235	404.824	600.8	634.267	750.933	826.467	109.412	124.706	80	24.7059	143.529	41.1765	160.078	178	183.333	141.333	149.333	2.61774	2.81462	4.33897	13.781	2.5418	9.64714	2.52891	3.37528	3.45964	5.31321	5.53438	5304.35	1335.61	3.97149
GP30	286.188	367.125	361.25	351.25	379.312	416.5	429.062	491	548.062	596.25	540.688	95.625	126.25	92.5	82.5	131.875	110	42.5	139.375	145	93.75	17.5	2.99281	2.90792	3.90541	4.25758	2.8763	3.78636	10.0956	3.52287	3.77974	6.36	30.8964	4766.69	1076.88	4.42641
GP30	291.059	359.412	343.647	349.529	356.706	421.875	524.462	632.308	720.667	992.5	1150.92	84.7059	117.059	55.2941	109.412	118.676	120.192	60.7692	219.872	201.667	122.5	36.6667	3.43611	3.07035	6.21489	3.19462	3.0057	3.51	8.63038	2.8758	3.57355	8.10204	31.3886	6143.08	1246.81	4.92702
GP45	304.562	361.438	352.625	362.375	384.062	420.5	431.938	550	519	676.562	794.125	86.875	134.375	84.375	88.75	139.375	107.5	.	213.125	157.5	83.125	159.375	3.50576	2.68977	4.17926	4.0831	2.75561	3.91163	.	2.58065	3.29524	8.1391	4.98275	5157.19	.	.
GP45	313.125	365.375	355.5	365.375	387.812	417.375	424.375	598.125	632.5	778.375	980.125	101.875	125	101.25	100	165.625	76.25	51.875	171.875	188.75	140	133.75	3.07362	2.923	3.51111	3.65375	2.34151	5.47377	8.18072	3.48	3.35099	5.55982	7.32804	5618.06	1356.25	4.14235
GP45	294	366.688	356.125	356.875	392	425.875	423.75	638.312	584.438	917.312	1487.8	76.25	128.75	93.75	83.125	188.75	78.75	.	225	182.5	137.292	144.667	3.85574	2.84806	3.79867	4.29323	2.07682	5.40794	.	2.83694	3.2024	6.68149	10.2843	6243.18	.	.
GP45	294.059	348.118	343.412	343.059	370	395.588	403.353	650.625	661.375	618.25	705.875	60	122.941	93.5294	122.941	101.765	91.7647	90.2206	203.125	179.375	89.375	53.75	4.90098	2.83158	3.6717	2.79043	3.63584	4.3109	4.47074	3.20308	3.68711	6.91748	13.1326	5133.71	1208.79	4.247
GP45	293.824	365.412	327.824	359.235	368.647	394	459.4	478.5	474.385	631.308	589.692	90.5882	145.294	61.7647	91.7647	128.824	108.196	23.1905	179.835	158.462	86.1538	73.0769	3.24351	2.51498	5.30762	3.91474	2.86164	3.64154	19.8099	2.66077	2.99369	7.32768	8.06947	4742.23	1147.15	4.13392
GP60	313.625	368.75	367.062	362.75	386.438	429.938	431.75	629.312	722.5	729	1022.31	79.375	142.5	115	84.375	159.375	108.75	19.375	191.25	181.875	133.125	157.5	3.95118	2.58772	3.19185	4.29926	2.42471	3.95345	22.2839	3.29052	3.97251	5.47606	6.49087	5763.44	1372.5	4.19923
GP60	308.875	376.125	356	368.5	388.875	422.312	431.5	605.769	614.231	938.308	1360	91.25	128.75	99.375	90	135	118.125	44.2308	155.385	170	150.769	153.077	3.38493	2.92136	3.58239	4.09444	2.88056	3.57513	9.75565	3.89851	3.61312	6.22347	8.88442	6170.5	1335.96	4.61877
GP60	307.941	369.882	354.824	344.235	369.059	397	403.059	604.375	699.467	843.733	1035.53	75.2941	130.588	84.1176	52.9412	140	97.0588	29.4485	218.042	217.333	133.333	142.667	4.08984	2.83243	4.21818	6.50222	2.63613	4.0903	13.6869	2.77183	3.2184	6.328	7.25841	5729.11	1320.82	4.33753
GP60	290.059	354	362.294	355.118	370.588	397.824	405.941	612.882	688.882	759.824	557.294	73.5294	143.529	110	82.3529	137.647	68.2353	42.3529	153.529	122.941	38.8235	.	3.9448	2.46639	3.29358	4.31214	2.69231	5.83017	9.58472	3.99195	5.60335	19.5712	.	5154.71	.	.
GP60	255.294	356.941	351.706	363.706	378.647	397.882	403.647	609.765	732.824	880.706	1000.59	76.4706	137.059	70	95.2941	161.765	85.2941	68.2353	200	186.471	138.235	151.176	3.33846	2.60429	5.02437	3.81667	2.34073	4.66483	5.91552	3.04882	3.92997	6.37106	6.61868	5731.71	1370	4.18373

## Sheet: SAS
Diets	Week6	Week7	Week8	Week9	Week10	Week11	Week12	Week13	Week14	Week15	Week16	Gain6	Gain7	Gain8	Gain9	Gain10	Gain11	Gain12	Gain13	Gain14	Gain15	Gain16	FCR6	FCR7	FCR8	FCR9	FCR10	FCR11	FCR12	FCR13	FCR14	FCR15	FCR16	OverallFI	OverallWG	OverallFCR
CON	304.25	372.125	375.3125	377.5625	379	406.8125	522.692307692308	560.090909090909	660.636363636364	705.636363636364	760.818181818182	80	146.875	100.625	88.75	41.25	83.2211538461538	64.3356643356643	206.363636363636	210.909090909091	114.545454545455	173.636363636364	3.803125	2.5336170212766	3.72981366459627	4.25422535211268	9.18787878787879	4.88833044482958	8.12445652173914	2.71409691629956	3.1323275862069	6.16031746031746	4.38167539267016	5424.93662587413	1310.51136363636	4.13955710450399
CON	284.352941176471	342.764705882353	350.588235294118	364.235294117647	348.117647058823	449.142857142857	522.846153846154	562	559.363636363636	662.181818181818	689.727272727273	74.1176470588236	132.35294117647	111.176470588235	114.117647058824	25.0840336134454	105.549450549451	47.7622377622378	160.909090909091	191.818181818182	125.454545454546	146.363636363636	3.83650793650793	2.58977777777778	3.15343915343915	3.19175257731959	13.8780569514238	4.25528370640291	10.9468521229868	3.49265536723164	2.91611374407583	5.27826086956521	4.71242236024846	5135.32056179115	1234.70588235294	4.15914480945448
CON	310.375	361.25	367.25	375.8125	368	395.625	421	476.875	604.125	655	774.25	80	128.125	101.25	121.25	31.25	59.9999999999999	59.3750000000001	186.875	234.375	116.25	175	3.8796875	2.81951219512195	3.62716049382716	3.09948453608247	11.776	6.59375000000001	7.09052631578947	2.55183946488294	2.5776	5.63440860215054	4.42428571428571	5109.5625	1293.75	3.94942028985507
CON	299.75	357.625	353.3125	362.3125	380.625	403.375	454.866666666667	463.428571428572	541.357142857143	548.5	651.076923076923	88.125	128.125	112.5	92.5	30	70.3333333333332	57.5238095238096	190	204.285714285714	215.164835164835	82.3076923076924	3.40141843971631	2.79121951219512	3.14055555555556	3.91689189189189	12.6875	5.73518957345972	7.90745033112581	2.4390977443609	2.65	2.54920837589377	7.91028037383176	4816.2293040293	1270.86538461538	3.78972420079479
CON	306.705882352941	349.882352941176	348.470588235294	367.588235294118	360.588235294118	394.411764705882	420.6875	543.642857142857	607.785714285714	627.642857142857	726.571428571429	70	160.588235294118	104.117647058824	60.5882352941177	14.1176470588236	48.6764705882352	79.6428571428571	253.571428571429	214.285714285714	110.714285714286	199.285714285714	4.38151260504202	2.17875457875458	3.34689265536723	6.06699029126213	25.5416666666666	8.10271903323264	5.28217488789238	2.14394366197183	2.83633333333333	5.66903225806451	3.64587813620072	5053.97741596639	1315.58823529412	3.84161037654498
GP15	282.588235294118	338.176470588235	357.235294117647	367.235294117647	348.764705882353	384.882352941176	399.941176470588	592.764705882353	765.176470588235	913.64705882353	1088.88235294118	83.5294117647059	137.058823529412	90.5882352941178	115.294117647059	49.9999999999999	72.9411764705883	20.5882352941176	202.352941176471	207.64705882353	139.411764705882	168.823529411765	3.3830985915493	2.46738197424893	3.94350649350649	3.18520408163265	6.97529411764707	5.2766129032258	19.4257142857144	2.92936046511628	3.68498583569405	6.55358649789031	6.44982578397212	5839.29411764706	1288.23529411765	4.53278538812785
GP15	285.117647058824	333.470588235294	342.941176470588	357.470588235294	359.117647058823	381.764705882353	424.8125	577.333333333333	654.8	762.933333333333	799.733333333333	87.6470588235293	133.529411764706	108.823529411765	95.2941176470589	67.6470588235294	33.4926470588235	33.2916666666666	186	182.666666666667	159.333333333334	188.666666666667	3.25302013422819	2.49735682819383	3.15135135135135	3.75123456790123	5.30869565217391	11.3984632272228	12.7603254067585	3.10394265232975	3.58467153284672	4.78828451882845	4.23886925795053	5279.49485294118	1276.39215686275	4.13626394094875
GP15	285.6875	367.375	361.75	364.9375	390.125	424.666666666667	488.5	486.923076923077	604.75	698.166666666667	771.5	87.5	141.875	110	107.5	130.208333333333	.	77.8021978021979	154.935897435897	200	170	182.5	3.265	2.58942731277533	3.28863636363636	3.39476744186046	2.99616	.	6.2787429378531	3.14273893256103	3.02375	4.10686274509804	4.22739726027397	5244.38141025641	.	.
GP15	279.352941176471	346.529411764706	329.117647058824	341.352941176471	368.882352941176	383.705882352941	403.470588235294	531.176470588235	674.058823529412	870.235294117647	1145.70588235294	82.3529411764706	135.294117647059	103.529411764706	71.764705882353	77.0588235294119	42.9411764705881	60.5882352941177	174.705882352941	187.058823529412	156.470588235294	184.117647058824	3.39214285714286	2.56130434782609	3.17897727272727	4.75655737704918	4.78702290076335	8.93561643835618	6.65922330097087	3.04040404040404	3.60345911949686	5.56165413533834	6.22268370607029	5673.58823529412	1275.88235294118	4.44679575841401
GP15	297.875	376.25	354.875	379.125	391.625	411.8125	429.125	526.857142857143	622.5	748.642857142857	724.642857142857	104.375	137.5	101.25	97.4999999999999	70.0000000000001	63.125	35.7142857142857	167.142857142857	196.428571428571	151.428571428571	178.571428571429	2.85389221556886	2.73636363636364	3.50493827160494	3.88846153846154	5.59464285714285	6.52376237623763	12.0155	3.15213675213675	3.16909090909091	4.9438679245283	4.058	5263.33035714286	1303.03571428571	4.03928326709607
GP30	296.823529411765	352.823529411765	350.823529411765	339.764705882353	371.647058823529	395.882352941177	405	679.882352941176	712.176470588235	756.941176470588	790.941176470588	74.7058823529412	151.764705882353	124.117647058823	84.7058823529412	158.823529411765	95.2941176470588	46.470588235294	178.823529411765	195.882352941176	135.882352941176	151.176470588235	3.97322834645669	2.32480620155039	2.82654028436019	4.01111111111111	2.34	4.15432098765432	8.71518987341773	3.80197368421052	3.63573573573574	5.57056277056278	5.23190661478599	5452.70588235294	1397.64705882353	3.9013468013468
GP30	285.529411764706	343.058823529412	344.705882352941	354.235294117647	372.941176470588	398.058823529412	408.294117647059	635.882352941176	751.411764705882	1052.23529411765	1260.11764705882	88.8235294117647	125.294117647059	90.0000000000001	98.2352941176471	156.470588235294	84.1176470588234	42.9411764705883	201.764705882353	181.764705882353	126.470588235294	141.764705882353	3.21456953642384	2.73802816901409	3.83006535947712	3.60598802395209	2.38345864661654	4.73216783216784	9.50821917808219	3.15160349854228	4.13398058252427	8.32	8.88879668049792	6206.47058823529	1337.64705882353	4.63984168865435
GP30	286.411764705882	351	347.117647058824	340.470588235294	364.823529411765	397.235294117647	404.823529411765	600.8	634.266666666667	750.933333333333	826.466666666667	109.411764705882	124.705882352941	80.0000000000001	24.7058823529412	143.529411764706	41.1764705882353	160.078431372549	178	183.333333333333	141.333333333333	149.333333333333	2.61774193548387	2.81462264150944	4.33897058823529	13.7809523809523	2.54180327868853	9.64714285714286	2.52890739833415	3.3752808988764	3.45963636363636	5.31320754716981	5.534375	5304.34901960784	1335.60784313725	3.97148687533032
GP30	286.1875	367.125	361.25	351.25	379.3125	416.5	429.0625	491	548.0625	596.25	540.6875	95.625	126.25	92.5	82.5	131.875	110	42.5	139.375	145	93.75	17.5000000000001	2.99281045751634	2.90792079207921	3.9054054054054	4.25757575757576	2.87630331753555	3.78636363636364	10.0955882352941	3.52286995515695	3.77974137931034	6.36	30.8964285714284	4766.6875	1076.875	4.42640742890308
GP30	291.058823529412	359.411764705882	343.647058823529	349.529411764706	356.705882352941	421.875	524.461538461538	632.307692307692	720.666666666667	992.5	1150.91666666667	84.7058823529412	117.058823529412	55.2941176470588	109.411764705882	118.676470588235	120.192307692308	60.7692307692307	219.871794871795	201.666666666667	122.5	36.6666666666666	3.43611111111111	3.07035175879397	6.21489361702128	3.19462365591398	3.00570012391574	3.51	8.63037974683545	2.87580174927114	3.57355371900826	8.10204081632653	31.3886363636364	6143.08050527903	1246.8137254902	4.92702348369146
GP45	304.5625	361.4375	352.625	362.375	384.0625	420.5	431.9375	550	519	676.5625	794.125	86.875	134.375	84.375	88.75	139.375	107.5	.	213.125	157.5	83.1250000000001	159.375	3.50575539568345	2.68976744186046	4.17925925925926	4.0830985915493	2.75560538116592	3.91162790697675	.	2.58064516129032	3.2952380952381	8.13909774436089	4.98274509803921	5157.1875	.	.
GP45	313.125	365.375	355.5	365.375	387.8125	417.375	424.375	598.125	632.5	778.375	980.125	101.875	125	101.25	100	165.625	76.25	51.875	171.875	188.75	140	133.75	3.07361963190184	2.923	3.51111111111111	3.65375	2.34150943396227	5.47377049180328	8.18072289156626	3.48	3.35099337748344	5.55982142857142	7.32803738317758	5618.0625	1356.25	4.14235023041475
GP45	294	366.6875	356.125	356.875	392	425.875	423.75	638.3125	584.4375	917.3125	1487.8	76.25	128.75	93.75	83.125	188.75	78.7500000000001	.	225	182.5	137.291666666667	144.666666666666	3.85573770491803	2.84805825242718	3.79866666666667	4.29323308270677	2.07682119205298	5.4079365079365	.	2.83694444444444	3.20239726027397	6.68148710166919	10.284331797235	6243.175	.	.
GP45	294.058823529412	348.117647058824	343.411764705882	343.058823529412	370	395.588235294118	403.352941176471	650.625	661.375	618.25	705.875	60	122.941176470588	93.5294117647059	122.941176470588	101.764705882353	91.764705882353	90.2205882352941	203.125	179.375	89.375	53.75	4.90098039215686	2.83157894736842	3.67169811320755	2.79043062200957	3.63583815028902	4.31089743589744	4.47074164629177	3.20307692307692	3.68710801393728	6.91748251748252	13.1325581395349	5133.71323529412	1208.78676470588	4.24699656315581
GP45	293.823529411765	365.411764705882	327.823529411765	359.235294117647	368.647058823529	394	459.4	478.5	474.384615384615	631.307692307692	589.692307692308	90.5882352941176	145.294117647059	61.7647058823529	91.7647058823529	128.823529411765	108.196078431373	23.1904761904762	179.835164835165	158.461538461539	86.1538461538462	73.076923076923	3.24350649350649	2.51497975708502	5.30761904761905	3.91474358974359	2.86164383561644	3.64153678869155	19.8098562628337	2.66076993583868	2.99368932038835	7.32767857142856	8.06947368421053	4742.2257918552	1147.14932126697	4.13392197854213
GP60	313.625	368.75	367.0625	362.75	386.4375	429.9375	431.75	629.3125	722.5	729	1022.3125	79.375	142.5	115	84.375	159.375	108.75	19.3749999999999	191.25	181.875	133.125	157.5	3.95118110236221	2.58771929824561	3.19184782608695	4.29925925925926	2.42470588235294	3.95344827586206	22.283870967742	3.290522875817	3.97250859106529	5.47605633802816	6.49087301587302	5763.4375	1372.5	4.19922586520947
GP60	308.875	376.125	356	368.5	388.875	422.3125	431.5	605.769230769231	614.230769230769	938.307692307692	1360	91.25	128.75	99.375	90.0000000000001	135	118.125	44.2307692307693	155.384615384615	170	150.769230769231	153.076923076923	3.38493150684931	2.92135922330097	3.58238993710692	4.09444444444444	2.88055555555556	3.57513227513228	9.75565217391303	3.89851485148515	3.6131221719457	6.2234693877551	8.88442211055275	6170.49519230769	1335.96153846154	4.61876709370951
GP60	307.941176470588	369.882352941176	354.823529411765	344.235294117647	369.058823529412	397	403.058823529412	604.375	699.466666666667	843.733333333333	1035.53333333333	75.2941176470588	130.588235294118	84.1176470588235	52.9411764705882	140	97.0588235294119	29.4485294117647	218.041666666667	217.333333333333	133.333333333333	142.666666666667	4.08984375	2.83243243243243	4.21818181818182	6.50222222222223	2.63613445378151	4.09030303030303	13.6868913857678	2.7718326008026	3.21840490797546	6.328	7.25841121495327	5729.10833333333	1320.82352941176	4.33752746355512
GP60	290.058823529412	354	362.294117647059	355.117647058823	370.588235294118	397.823529411765	405.941176470588	612.882352941176	688.882352941176	759.823529411765	557.294117647059	73.5294117647058	143.529411764706	110	82.3529411764706	137.647058823529	68.2352941176471	42.3529411764707	153.529411764706	122.941176470588	38.8235294117647	.	3.9448	2.46639344262295	3.29358288770053	4.31214285714286	2.69230769230769	5.8301724137931	9.5847222222222	3.99195402298851	5.60334928229665	19.5712121212121	.	5154.70588235294	.	.
GP60	255.294117647059	356.941176470588	351.705882352941	363.705882352941	378.647058823529	397.882352941176	403.647058823529	609.764705882353	732.823529411765	880.705882352941	1000.58823529412	76.4705882352941	137.058823529412	70	95.294117647059	161.764705882353	85.2941176470587	68.2352941176469	200	186.470588235294	138.235294117647	151.176470588235	3.33846153846154	2.60429184549356	5.02436974789916	3.81666666666666	2.34072727272727	4.6648275862069	5.91551724137932	3.04882352941176	3.92996845425867	6.37106382978724	6.61867704280155	5731.70588235294	1370	4.1837269214255

## Sheet: Repeated measures
Diets	Week6	Week7	Week8	Week9	Week10	Week11	Week12	Week13	Week14	Week15	Week16			Diets	Gain6	Gain7	Gain8	Gain9	Gain10	Gain11	Gain12	Gain13	Gain14	Gain15	Gain16			Diets	FCR6	FCR7	FCR8	FCR9	FCR10	FCR11	FCR12	FCR13	FCR14	FCR15	FCR16
CON	304.25	372.125	375.3125	377.5625	379	406.8125	522.692307692308	560.090909090909	660.636363636364	705.636363636364	760.818181818182			CON	80	146.875	100.625	88.75	41.25	83.2211538461538	64.3356643356643	206.363636363636	210.909090909091	114.545454545455	173.636363636364			CON	3.803125	2.5336170212766	3.72981366459627	4.25422535211268	9.18787878787879	4.88833044482958	8.12445652173914	2.71409691629956	3.1323275862069	6.16031746031746	4.38167539267016
CON	284.352941176471	342.764705882353	350.588235294118	364.235294117647	348.117647058823	449.142857142857	522.846153846154	562	559.363636363636	662.181818181818	689.727272727273			CON	74.1176470588236	132.35294117647	111.176470588235	114.117647058824	25.0840336134454	105.549450549451	47.7622377622378	160.909090909091	191.818181818182	125.454545454546	146.363636363636			CON	3.83650793650793	2.58977777777778	3.15343915343915	3.19175257731959	13.8780569514238	4.25528370640291	10.9468521229868	3.49265536723164	2.91611374407583	5.27826086956521	4.71242236024846
CON	310.375	361.25	367.25	375.8125	368	395.625	421	476.875	604.125	655	774.25			CON	80	128.125	101.25	121.25	31.25	59.9999999999999	59.3750000000001	186.875	234.375	116.25	175			CON	3.8796875	2.81951219512195	3.62716049382716	3.09948453608247	11.776	6.59375000000001	7.09052631578947	2.55183946488294	2.5776	5.63440860215054	4.42428571428571
CON	299.75	357.625	353.3125	362.3125	380.625	403.375	454.866666666667	463.428571428572	541.357142857143	548.5	651.076923076923			CON	88.125	128.125	112.5	92.5	30	70.3333333333332	57.5238095238096	190	204.285714285714	215.164835164835	82.3076923076924			CON	3.40141843971631	2.79121951219512	3.14055555555556	3.91689189189189	12.6875	5.73518957345972	7.90745033112581	2.4390977443609	2.65	2.54920837589377	7.91028037383176
CON	306.705882352941	349.882352941176	348.470588235294	367.588235294118	360.588235294118	394.411764705882	420.6875	543.642857142857	607.785714285714	627.642857142857	726.571428571429			CON	70	160.588235294118	104.117647058824	60.5882352941177	14.1176470588236	48.6764705882352	79.6428571428571	253.571428571429	214.285714285714	110.714285714286	199.285714285714			CON	4.38151260504202	2.17875457875458	3.34689265536723	6.06699029126213	25.5416666666666	8.10271903323264	5.28217488789238	2.14394366197183	2.83633333333333	5.66903225806451	3.64587813620072
GP15	282.588235294118	338.176470588235	357.235294117647	367.235294117647	348.764705882353	384.882352941176	399.941176470588	592.764705882353	765.176470588235	913.64705882353	1088.88235294118			GP15	83.5294117647059	137.058823529412	90.5882352941178	115.294117647059	49.9999999999999	72.9411764705883	20.5882352941176	202.352941176471	207.64705882353	139.411764705882	168.823529411765			GP15	3.3830985915493	2.46738197424893	3.94350649350649	3.18520408163265	6.97529411764707	5.2766129032258	19.4257142857144	2.92936046511628	3.68498583569405	6.55358649789031	6.44982578397212
GP15	285.117647058824	333.470588235294	342.941176470588	357.470588235294	359.117647058823	381.764705882353	424.8125	577.333333333333	654.8	762.933333333333	799.733333333333			GP15	87.6470588235293	133.529411764706	108.823529411765	95.2941176470589	67.6470588235294	33.4926470588235	33.2916666666666	186	182.666666666667	159.333333333334	188.666666666667			GP15	3.25302013422819	2.49735682819383	3.15135135135135	3.75123456790123	5.30869565217391	11.3984632272228	12.7603254067585	3.10394265232975	3.58467153284672	4.78828451882845	4.23886925795053
GP15	285.6875	367.375	361.75	364.9375	390.125	424.666666666667	488.5	486.923076923077	604.75	698.166666666667	771.5			GP15	87.5	141.875	110	107.5	130.208333333333	.	77.8021978021979	154.935897435897	200	170	182.5			GP15	3.265	2.58942731277533	3.28863636363636	3.39476744186046	2.99616	.	6.2787429378531	3.14273893256103	3.02375	4.10686274509804	4.22739726027397
GP15	279.352941176471	346.529411764706	329.117647058824	341.352941176471	368.882352941176	383.705882352941	403.470588235294	531.176470588235	674.058823529412	870.235294117647	1145.70588235294			GP15	82.3529411764706	135.294117647059	103.529411764706	71.764705882353	77.0588235294119	42.9411764705881	60.5882352941177	174.705882352941	187.058823529412	156.470588235294	184.117647058824			GP15	3.39214285714286	2.56130434782609	3.17897727272727	4.75655737704918	4.78702290076335	8.93561643835618	6.65922330097087	3.04040404040404	3.60345911949686	5.56165413533834	6.22268370607029
GP15	297.875	376.25	354.875	379.125	391.625	411.8125	429.125	526.857142857143	622.5	748.642857142857	724.642857142857			GP15	104.375	137.5	101.25	97.4999999999999	70.0000000000001	63.125	35.7142857142857	167.142857142857	196.428571428571	151.428571428571	178.571428571429			GP15	2.85389221556886	2.73636363636364	3.50493827160494	3.88846153846154	5.59464285714285	6.52376237623763	12.0155	3.15213675213675	3.16909090909091	4.9438679245283	4.058
GP30	296.823529411765	352.823529411765	350.823529411765	339.764705882353	371.647058823529	395.882352941177	405	679.882352941176	712.176470588235	756.941176470588	790.941176470588			GP30	74.7058823529412	151.764705882353	124.117647058823	84.7058823529412	158.823529411765	95.2941176470588	46.470588235294	178.823529411765	195.882352941176	135.882352941176	151.176470588235			GP30	3.97322834645669	2.32480620155039	2.82654028436019	4.01111111111111	2.34	4.15432098765432	8.71518987341773	3.80197368421052	3.63573573573574	5.57056277056278	5.23190661478599
GP30	285.529411764706	343.058823529412	344.705882352941	354.235294117647	372.941176470588	398.058823529412	408.294117647059	635.882352941176	751.411764705882	1052.23529411765	1260.11764705882			GP30	88.8235294117647	125.294117647059	90.0000000000001	98.2352941176471	156.470588235294	84.1176470588234	42.9411764705883	201.764705882353	181.764705882353	126.470588235294	141.764705882353			GP30	3.21456953642384	2.73802816901409	3.83006535947712	3.60598802395209	2.38345864661654	4.73216783216784	9.50821917808219	3.15160349854228	4.13398058252427	8.32	8.88879668049792
GP30	286.411764705882	351	347.117647058824	340.470588235294	364.823529411765	397.235294117647	404.823529411765	600.8	634.266666666667	750.933333333333	826.466666666667			GP30	109.411764705882	124.705882352941	80.0000000000001	24.7058823529412	143.529411764706	41.1764705882353	160.078431372549	178	183.333333333333	141.333333333333	149.333333333333			GP30	2.61774193548387	2.81462264150944	4.33897058823529	13.7809523809523	2.54180327868853	9.64714285714286	2.52890739833415	3.3752808988764	3.45963636363636	5.31320754716981	5.534375
GP30	286.1875	367.125	361.25	351.25	379.3125	416.5	429.0625	491	548.0625	596.25	540.6875			GP30	95.625	126.25	92.5	82.5	131.875	110	42.5	139.375	145	93.75	17.5000000000001			GP30	2.99281045751634	2.90792079207921	3.9054054054054	4.25757575757576	2.87630331753555	3.78636363636364	10.0955882352941	3.52286995515695	3.77974137931034	6.36	30.8964285714284
GP30	291.058823529412	359.411764705882	343.647058823529	349.529411764706	356.705882352941	421.875	524.461538461538	632.307692307692	720.666666666667	992.5	1150.91666666667			GP30	84.7058823529412	117.058823529412	55.2941176470588	109.411764705882	118.676470588235	120.192307692308	60.7692307692307	219.871794871795	201.666666666667	122.5	36.6666666666666			GP30	3.43611111111111	3.07035175879397	6.21489361702128	3.19462365591398	3.00570012391574	3.51	8.63037974683545	2.87580174927114	3.57355371900826	8.10204081632653	31.3886363636364
GP45	304.5625	361.4375	352.625	362.375	384.0625	420.5	431.9375	550	519	676.5625	794.125			GP45	86.875	134.375	84.375	88.75	139.375	107.5	.	213.125	157.5	83.1250000000001	159.375			GP45	3.50575539568345	2.68976744186046	4.17925925925926	4.0830985915493	2.75560538116592	3.91162790697675	.	2.58064516129032	3.2952380952381	8.13909774436089	4.98274509803921
GP45	313.125	365.375	355.5	365.375	387.8125	417.375	424.375	598.125	632.5	778.375	980.125			GP45	101.875	125	101.25	100	165.625	76.25	51.875	171.875	188.75	140	133.75			GP45	3.07361963190184	2.923	3.51111111111111	3.65375	2.34150943396227	5.47377049180328	8.18072289156626	3.48	3.35099337748344	5.55982142857142	7.32803738317758
GP45	294	366.6875	356.125	356.875	392	425.875	423.75	638.3125	584.4375	917.3125	1487.8			GP45	76.25	128.75	93.75	83.125	188.75	78.7500000000001	.	225	182.5	137.291666666667	144.666666666666			GP45	3.85573770491803	2.84805825242718	3.79866666666667	4.29323308270677	2.07682119205298	5.4079365079365	.	2.83694444444444	3.20239726027397	6.68148710166919	10.284331797235
GP45	294.058823529412	348.117647058824	343.411764705882	343.058823529412	370	395.588235294118	403.352941176471	650.625	661.375	618.25	705.875			GP45	60	122.941176470588	93.5294117647059	122.941176470588	101.764705882353	91.764705882353	90.2205882352941	203.125	179.375	89.375	53.75			GP45	4.90098039215686	2.83157894736842	3.67169811320755	2.79043062200957	3.63583815028902	4.31089743589744	4.47074164629177	3.20307692307692	3.68710801393728	6.91748251748252	13.1325581395349
GP45	293.823529411765	365.411764705882	327.823529411765	359.235294117647	368.647058823529	394	459.4	478.5	474.384615384615	631.307692307692	589.692307692308			GP45	90.5882352941176	145.294117647059	61.7647058823529	91.7647058823529	128.823529411765	108.196078431373	23.1904761904762	179.835164835165	158.461538461539	86.1538461538462	73.076923076923			GP45	3.24350649350649	2.51497975708502	5.30761904761905	3.91474358974359	2.86164383561644	3.64153678869155	19.8098562628337	2.66076993583868	2.99368932038835	7.32767857142856	8.06947368421053
GP60	313.625	368.75	367.0625	362.75	386.4375	429.9375	431.75	629.3125	722.5	729	1022.3125			GP60	79.375	142.5	115	84.375	159.375	108.75	19.3749999999999	191.25	181.875	133.125	157.5			GP60	3.95118110236221	2.58771929824561	3.19184782608695	4.29925925925926	2.42470588235294	3.95344827586206	22.283870967742	3.290522875817	3.97250859106529	5.47605633802816	6.49087301587302
GP60	308.875	376.125	356	368.5	388.875	422.3125	431.5	605.769230769231	614.230769230769	938.307692307692	1360			GP60	91.25	128.75	99.375	90.0000000000001	135	118.125	44.2307692307693	155.384615384615	170	150.769230769231	153.076923076923			GP60	3.38493150684931	2.92135922330097	3.58238993710692	4.09444444444444	2.88055555555556	3.57513227513228	9.75565217391303	3.89851485148515	3.6131221719457	6.2234693877551	8.88442211055275
GP60	307.941176470588	369.882352941176	354.823529411765	344.235294117647	369.058823529412	397	403.058823529412	604.375	699.466666666667	843.733333333333	1035.53333333333			GP60	75.2941176470588	130.588235294118	84.1176470588235	52.9411764705882	140	97.0588235294119	29.4485294117647	218.041666666667	217.333333333333	133.333333333333	142.666666666667			GP60	4.08984375	2.83243243243243	4.21818181818182	6.50222222222223	2.63613445378151	4.09030303030303	13.6868913857678	2.7718326008026	3.21840490797546	6.328	7.25841121495327
GP60	290.058823529412	354	362.294117647059	355.117647058823	370.588235294118	397.823529411765	405.941176470588	612.882352941176	688.882352941176	759.823529411765	557.294117647059			GP60	73.5294117647058	143.529411764706	110	82.3529411764706	137.647058823529	68.2352941176471	42.3529411764707	153.529411764706	122.941176470588	38.8235294117647	.			GP60	3.9448	2.46639344262295	3.29358288770053	4.31214285714286	2.69230769230769	5.8301724137931	9.5847222222222	3.99195402298851	5.60334928229665	19.5712121212121	.
GP60	255.294117647059	356.941176470588	351.705882352941	363.705882352941	378.647058823529	397.882352941176	403.647058823529	609.764705882353	732.823529411765	880.705882352941	1000.58823529412			GP60	76.4705882352941	137.058823529412	70	95.294117647059	161.764705882353	85.2941176470587	68.2352941176469	200	186.470588235294	138.235294117647	151.176470588235			GP60	3.33846153846154	2.60429184549356	5.02436974789916	3.81666666666666	2.34072727272727	4.6648275862069	5.91551724137932	3.04882352941176	3.92996845425867	6.37106382978724	6.61867704280155

## Sheet: BLOOD
	TEST																									SERUM TEST
PEN ID	RBC (X10^12L)	%HCT	HGB (g/dL)	MCV (fL )	MCH (pg)	MCHC (g/dL)	%RDW	%RETIC	RETIC (K/µL)	WBC (X10^9/L)	%NEU	%LYM	%MONO	%EOS	%BASO	NEU (X10^9/L)	LYM (X10^9/L)	MONO (X10^9/L)	EOS (X10^9/L)	BASO (X10^9/L)	PLT (K/µL)	MPV (fL)	%PDW	%PCT
A1 1	2.18	4.9	6.2	22.6	28.3		51.1	1.6	35.9	119.95	5.3	91.3	2.5	0.9	0	6.37	109.52	2.96	1.09	0.03	23
A1 2	1.95	4.9	8.1	25.3	41.7		51.5	11.2	218	229.84	3.4	95.6	0.5	0.5	0	7.74	219.69	1.24	1.18	0	73	8.4	22.4	0.06
CON	2.065	4.9	7.15	23.95	35		51.3	6.4	126.95	174.895	4.35	93.45	1.5	0.7	0	7.055	164.605	2.1	1.135	0.015	48	8.4	22.4	0.06
A2 1	1.47	4.7	9.8	31.8	66.4		54.5	0	0.2	300	5.9	61	32.3	0.8	0	8.29	160.29	1.68	0.76	0.03	19
A2 2	3.63	7.8	8.3	21.5	22.9		47.8	5	181.5	126.08	3.9	94.5	0.7	0.9	0	4.95	119.16	0.87	1.1	0.01	37	8.2	24.3	0.03
CON	2.55	6.25	9.05	26.65	44.65		51.15	2.5	90.85	213.04	4.9	77.75	16.5	0.85	0	6.62	139.725	1.275	0.93	0.02	28	8.2	24.3	0.03
A3 1	1.87	5	6.1	27	32.4		46.6	2.8	52.9	227.09	0.7	98.8	0.2	0.3	0	1.61	224.32	0.47	0.68	0.01	301	6.4	20.8	0.19
A3 2	2.57	5.8	8.1	22.7	31.7		54.2	6	153.5	225.93	1.2	98.3	0.4	0.1	0	2.64	222.15	0.84	0.29	0.02	62	9.4	23.4	0.06
CON	2.22	5.4	7.1	24.85	32.05		50.4	4.4	103.2	226.51	0.95	98.55	0.3	0.2	0	2.125	223.235	0.655	0.485	0.015	181.5	7.9	22.1	0.125
A4 1	1.7	3.8	4.9	22.4	28.6		54.5	0.1	1.8	187.12	0.4	99.3	0.2	0.1	0	0.76	185.9	0.29	0.17	0	229	5.9	19.9	0.14
A4 2	1.58	3.5	6.4	21.8	40.4		47.8	3.5	55.9	244.73	0.1	99.8	0.1	0	0	0.21	244.28	0.24	0	0	243	6.5	22	0.16
CON	1.64	3.65	5.65	22.1	34.5		51.15	1.8	28.85	215.925	0.25	99.55	0.15	0.05	0	0.485	215.09	0.265	0.085	0	236	6.2	20.95	0.15
A5 1	2.46	13.1	10.1	53.3	41.1		43.3	0.3	8.2	42.39	18.3	74.6	4.4	2.1	0.7	7.74	31.62	1.86	0.87	0.29	56	2.9	16.9	0.02
A5 2	2.06	13.9	9.7	67.6	47.3		39.8	2.2	44.8	23.07	23.8	67.3	6.3	1.8	0.8	5.5	15.53	1.45	0.41	0.18	233	3.3	15.6	0.08
CON	2.26	13.5	9.9	60.45	44.2		41.55	1.25	26.5	32.73	21.05	70.95	5.35	1.95	0.75	6.62	23.575	1.655	0.64	0.235	144.5	3.1	16.25	0.05
B1 1	1.26	13.6	9.8	107.7	78.2		28.2	2.7	34	195.82	19.1	40	39	1.9	0	37.41	78.29	76.46	3.66	0	920	14.5	32	1.34
B1 2	1.61	13	8.9	80.8	54.8		31.7	0.4	7	300	24.5	40.5	33.6	1.3	0	81.52	134.61	111.74	4.35	0	626	7.3	27	0.463
GP15	1.435	13.3	9.35	94.25	66.5		29.95	1.55	20.5	247.91	21.8	40.25	36.3	1.6	0	59.465	106.45	94.1	4.005	0	773	10.9	29.5	0.9015
B2 1	1.16	3.8	9.7	32.9	83.1		67.2	0	0.2	300	6.3	59.4	33.6	0.7	0	32.69	307.63	174.29	3.37	0	1734	3.5	15.7	0.6
B2 2	1.25	3.8	8.7	30.7	69.9		41.7	0	0.1	300	5.7	59.2	34.4	0.7	0	27.86	291.49	169.38	3.44	0	1434	3.5	16.8	0.51
GP15	1.205	3.8	9.2	31.8	76.5		54.45	0	0.15	300	6	59.3	34	0.7	0	30.275	299.56	171.835	3.405	0	1584	3.5	16.25	0.555
B3 1	2.69	14.5	11.9	54.1	44.5		41.2	1.7	46	24.65	23.4	51.4	15.6	9	0.6	5.77	12.67	3.83	2.22	0.16	29	8.8	26.8	0.03
B3 2	1.91	12.4	9.2	64.8	48		41	6.6	126.5	300	16	46.9	36	1.2	0	60.99	178.93	137.28	4.41	0	220	4.2	18.9	0.09
GP15	2.3	13.45	10.55	59.45	46.25		41.1	4.15	86.25	162.325	19.7	49.15	25.8	5.1	0.3	33.38	95.8	70.555	3.315	0.08	124.5	6.5	22.85	0.06
B4 1	2.21	4.9	7.7	22.1	34.6		52.7	2.1	45.4	188.36	2.9	96.2	0.5	0.4	0	5.56	181.13	0.89	0.78	0	24
B4 2	2.36	4.9	6.3	20.7	26.7		54.2	7.9	186.7	231.21	3.1	96	0.3	0.6	0	7.1	222.05	0.68	1.35	0.03	22
GP15	2.285	4.9	7	21.4	30.65		53.45	5	116.05	209.785	3	96.1	0.4	0.5	0	6.33	201.59	0.785	1.065	0.015	23
B5 1	1.91	19.3	10.2	100.9	53.4		28	4.8	91.3	136.42	.	40.7	34.7	4.5	0	27.39	55.52	47.35	6.15	0	438	28.9	37.2	1.27
B5 2	2.35	5	7.5	21.3	31.8		52.9	2.4	56.2	155.99	1.4	97.8	0.5	0.2	0	2.17	152.6	0.86	0.35	0.01	24
GP15	2.13	12.15	8.85	61.1	42.6		40.45	3.6	73.75	146.205	1.4	69.25	17.6	2.35	0	14.78	104.06	24.105	3.25	0.005	231	28.9	37.2	1.27
C1 1	1.63	7	10.2	41.9	61.2		47.7	5.2	87.5	26.91	4.8	88	3.3	3.1	0.7	1.3	23.69	0.89	0.83	0.2	247	3.1	15.1	0.08
C1 2	4.28	25.6	12.1	59.8	28.4		31.3	0.063	268.7	10.34	55.1	21.7	11.5	10.7	0.9	5.7	2.25	1.19	1.11	0.1	995		40.8
GP30	2.955	16.3	11.15	50.85	44.8		39.5	2.6315	178.1	18.625	29.95	54.85	7.4	6.9	0.8	3.5	12.97	1.04	0.97	0.15	621	3.1	27.95	0.08
C2 1	1.22	4.8	9.9	39.3	81.3		38.1	0	0	300	5.3	59.7	34.3	0.6	0	28.04	314.28	180.36	3.36	0	1232	3.8	15.1	0.47
C2 2	1.46	13.2	9.7	90.9	66.4		39.2	2.8	40.8	129.62	13.8	42.5	41.1	2.7	0	17.88	55.05	53.22	3.47	0	604	4.1	20.2	0.25
GP30	1.34	9	9.8	65.1	73.85		38.65	1.4	20.4	214.81	9.55	51.1	37.7	1.65	0	22.96	184.665	116.79	3.415	0	918	3.95	17.65	0.36
C3 1	2.2	4.8	8.4	21.6	37.9		53.9	6.9	152.5	195.44	2.8	96.3	0.6	0.3	0	5.43	188.18	1.25	0.54	0.05	16
C3 2	2.33	18.2	9.5	78	41		33.9	8.2	189.8	211.42	9.2	46.7	42.4	1.8	0	19.41	98.65	89.59	3.78	0	105	13	27.6	0.14
GP30	2.265	11.5	8.95	49.8	39.45		43.9	7.55	171.15	203.43	6	71.5	21.5	1.05	0	12.42	143.415	45.42	2.16	0.025	60.5	13	27.6	0.14
C4 1	1.31	4.9	9.1	37.1	69.1		20	0	0.6	300	0.1	99.3	0.7	0	0	0.22	356.85	2.42	0	0.02	2090	4.1	17.5	0.85
C4 2	1.85	18.8	9.7	101.8	52.3		33.4	1.6	30.1	171.62	19.6	38.8	38.1	3.4	0	33.71	66.6	65.45	5.87	0	54	2.9	14.5	0.02
GP30	1.58	11.85	9.4	69.45	60.7		26.7	0.8	15.35	235.81	9.85	69.05	19.4	1.7	0	16.965	211.725	33.935	2.935	0.01	1072	3.5	16	0.435
C5 1	2.3	13.6	10.6	59.2	46.1		45.6	0.1	3.2	36.28	11.2	84.3	2.6	1.3	0.6	4.08	30.58	0.93	0.48	0.21	271	3.4	16.7	0.09
C5 2	2.23	5.4	9.1	24.1	40.9		52	1.8	39.6	295.17	0.8	98.6	0.5	0.1	0	2.22	290.93	1.62	0.41	0	681	3.3	17.6	0.23
GP30	2.265	9.5	9.85	41.65	43.5		48.8	0.95	21.4	165.725	6	91.45	1.55	0.7	0.3	3.15	160.755	1.275	0.445	0.105	476	3.35	17.15	0.16
D1 1	1.09	10.4	8.2	95.9	75.8		35.6	0.2	2	185.86	15.9	41.4	40.7	2	0	29.59	76.91	75.66	3.7	0	697	9	29.3	0.63
D1 2	2.06	5.2	8.8	25.1	42.9		50.2	3.4	69.4	300	0	99.8	0.2	0	0	0.06	331.13	0.53	0	0	737	3.9	15.7	0.29
GP45	1.575	7.8	8.5	60.5	59.35		42.9	1.8	35.7	242.93	7.95	70.6	20.45	1	0	14.825	204.02	38.095	1.85	0	717	6.45	22.5	0.46
D2 1	1.51	5.1	10.4	33.5	69.1		43.3	0.1	0.8	300	5.3	61	33.1	0.6	0	28.77	331.58	179.68	3.52	0	1783	3.4	15.6	0.6
D2 2	1.77	5.2	8.1	29.5	45.7		47.2	0	0.1	300	5.5	57.8	35.7	1	0	22.86	241.24	148.93	4.32	0	1305	3.6	14.5	0.46
GP45	1.64	5.15	9.25	31.5	57.4		45.25	0.05	0.45	300	5.4	59.4	34.4	0.8	0	25.815	286.41	164.305	3.92	0	1544	3.5	15.05	0.53
D3 1	1.68	19.3	10.9	114.8	64.7		22	4.1	69.1	209.29	22	39.1	35.5	3.5	0	45.97	81.76	74.23	7.34	0	309		20.1
D3 2	1.47	3.7	6	25	41		47.6	2.4	34.8	227.35	0	100	0	0	0	0	227.29	0.06	0	0	721	3.9	16.6	0.28
GP45	1.575	11.5	8.45	69.9	52.85		34.8	3.25	51.95	218.32	11	69.55	17.75	1.75	0	22.985	154.525	37.145	3.67	0	515	3.9	18.35	0.28
D4 1	1.4	5.2	10.2	37	72.8		23.5	0.2	3.2	300	0	98.9	1.1	0	0	0	348.83	3.89	0	0	883	4.1	18.9	0.36
D4 2	1.84	11.8	10	63.8	54.4		37.7	23.1	425.1	300	14.8	47	36.6	1.5	0	50.08	158.81	123.66	5.09	0	218	4.6	20.6	0.1
GP45	1.62	8.5	10.1	50.4	63.6		30.6	11.65	214.15	300	7.4	72.95	18.85	0.75	0	25.04	253.82	63.775	2.545	0	550.5	4.35	19.75	0.23
D5 1	1.37	12.2	10.5	88.9	76.5		22.2	0	0	43.75	9.9	84.6	4.6	0.5	0.4	4.34	37	2.01	0.22	0.19	849		22.5
D5 2	1.71	18.2	10	107	58.4		33.2	1.2	21.1	128.09	16.1	41.3	37.5	5.1	0	20.68	52.86	48.02	6.53	0	103	2.7	13.5	0.03
GP45	1.54	15.2	10.25	97.95	67.45		27.7	0.6	10.55	85.92	13	62.95	21.05	2.8	0.2	12.51	44.93	25.015	3.375	0.095	476	2.7	18	0.03
E1 1	1.59	7.1	10.5	44.7	66.2		42.4	0	0	300	5.4	60.6	33.4	0.6	0	29.14	329.8	181.74	3.35	0.03	1739	3.6	14.3	0.63
E1 2	1.39	3.4	7.8	24.5	56.3		49.9	2.4	32.9	300	0.4	62.6	36.1	0	0.9	1.49	214.61	124.01	0	2.98	1180	3.5	14.8	0.42
GP60	1.49	5.25	9.15	34.6	61.25		46.15	1.2	16.45	300	2.9	61.6	34.75	0.3	0.45	15.315	272.205	152.875	1.675	1.505	1459.5	3.55	14.55	0.525
E2 1	1.28	14.3	10.4	111.6	81.2		29.9	1.4	18.2	184.49	16.8	48.9	32.2	2.1	0	30.93	90.3	59.39	3.88	0	835	22.6	23.8	1.89
E2 2	1.96	10.4	8.7	53.1	44.5		45.2	4.4	85.6	20.31	17.7	74.4	5.3	1.7	0.8	3.6	15.11	1.08	0.35	0.17	196	4.1	15.6	0.08
GP60	1.62	12.35	9.55	82.35	62.85		37.55	2.9	51.9	102.4	17.25	61.65	18.75	1.9	0.4	17.265	52.705	30.235	2.115	0.085	515.5	13.35	19.7	0.985
E3 1	1.1	2.6	8.2	24.1	74.5		49.4	0.5	5.7	300	6.4	57.8	35.1	0.8	0	27.33	247.97	150.69	3.25	0	1425	3.7	14.6	0.53
E3 2	1.26	12	10.2	95.6	81.2		32.8	0.1	1	179.71	20.1	38.6	39.1	2.2	0	36.16	69.42	70.25	3.88	0	912	24	30.8	2.19
GP60	1.18	7.3	9.2	59.85	77.85		41.1	0.3	3.35	239.855	13.25	48.2	37.1	1.5	0	31.745	158.695	110.47	3.565	0	1168.5	13.85	22.7	1.36
E4 1	1.77	9.8	9.8	55.2	55.2		38.4	0.1	2.2	28.55	11	79	7.4	2	0.6	3.15	22.57	2.1	0.56	0.18	12
E4 2	3	9	10.9	29.9	36.2		53.6	0	0.2	71.39	5.4	89.1	4.3	1	0.2	3.83	63.65	3.06	0.74	0.12	36	4.8	20.7	0.02
GP60	2.385	9.4	10.35	42.55	45.7		46	0.05	1.2	49.97	8.2	84.05	5.85	1.5	0.4	3.49	43.11	2.58	0.65	0.15	24	4.8	20.7	0.02
E5 1	1.22	3.5	5.6	29.1	46.5		37.8	0.5	6.5	294.07	0	99.4	0.6	0	0	0.06	292.31	1.7	0	0.02	1309	3.7	15	0.49
E5 2	1.07	3.4	8.9	32	83.7		26.2	0	0.3	219.13	0.2	97.8	1.8	0	0.2	0.43	214.27	3.93	0	0.51	2040	3.8	15	0.77
GP60	1.145	3.45	7.25	30.55	65.1		32	0.25	3.4	256.6	0.1	98.6	1.2	0	0.1	0.245	253.29	2.815	0	0.265	1674.5	3.75	15	0.63

## Sheet: Blood SAS
Diets	RBC	HCT	HGB	MCV	MCH	MCHC	RDW	RETIC	WBC	NEU	LYM	EOS	MPV	PDW	PCT
CON	2.065	4.9	7.15	23.95	35	146.138	51.3	126.95	174.895	7.055	164.605	1.135	8.4	22.4	0.06
CON	2.55	6.25	9.05	26.65	44.65	167.542	51.15	90.85	213.04	6.62	139.725	0.93	8.2	24.3	0.03
CON	2.22	5.4	7.1	24.85	32.05	128.974	50.4	103.2	226.51	2.125	223.235	0.485	7.9	22.1	0.125
CON	1.64	3.65	5.65	22.1	34.5	156.109	51.15	28.85	215.925	.	215.09	0.085	6.2	20.95	0.15
CON	2.26	13.5	9.9	60.45	44.2	73.1183	41.55	26.5	.	6.62	.	0.64	3.1	16.25	0.05
GP15	1.435	13.3	9.35	94.25	66.5	70.557	29.95	20.5	247.91	59.465	106.45	4.005	10.9	29.5	0.9015
GP15	1.205	3.8	9.2	31.8	76.5	.	54.45	.	300	30.275	299.56	3.405	3.5	16.25	0.555
GP15	2.3	13.45	10.55	59.45	46.25	77.7965	41.1	86.25	162.325	33.38	95.8	3.315	6.5	22.85	0.06
GP15	2.285	4.9	7	21.4	30.65	143.224	53.45	116.05	209.785	6.33	201.59	1.065	.	.	.
GP15	2.13	12.15	8.85	61.1	42.6	69.7218	40.45	73.75	146.205	14.78	104.06	3.25	28.9	37.2	1.27
GP30	2.955	16.3	11.15	50.85	44.8	88.1023	39.5	178.1	.	3.5	12.97	0.97	3.1	27.95	0.08
GP30	1.34	9	9.8	65.1	73.85	113.441	38.65	20.4	214.81	22.96	184.665	3.415	3.95	17.65	0.36
GP30	2.265	11.5	8.95	49.8	39.45	79.2169	43.9	171.15	203.43	12.42	143.415	2.16	13	27.6	0.14
GP30	1.58	11.85	9.4	69.45	60.7	87.401	26.7	15.35	235.81	16.965	211.725	2.935	3.5	16	0.435
GP30	2.265	9.5	9.85	41.65	43.5	104.442	48.8	21.4	165.725	3.15	160.755	0.445	3.35	17.15	0.16
GP45	1.575	7.8	8.5	60.5	59.35	98.0992	42.9	35.7	242.93	14.825	204.02	1.85	6.45	22.5	0.46
GP45	1.64	5.15	9.25	31.5	57.4	182.222	45.25	.	300	25.815	286.41	3.92	3.5	15.05	0.53
GP45	1.575	11.5	8.45	69.9	52.85	75.608	34.8	51.95	218.32	22.985	154.525	3.67	3.9	18.35	0.28
GP45	1.62	8.5	10.1	50.4	63.6	126.19	30.6	214.15	300	25.04	253.82	2.545	4.35	19.75	0.23
GP45	1.54	15.2	10.25	97.95	67.45	68.8617	27.7	10.55	85.92	12.51	44.93	3.375	2.7	18	0.03
GP60	1.49	5.25	9.15	34.6	61.25	177.023	46.15	16.45	300	15.315	272.205	1.675	3.55	14.55	0.525
GP60	1.62	12.35	9.55	82.35	62.85	76.3206	37.55	51.9	102.4	17.265	52.705	2.115	13.35	19.7	0.985
GP60	1.18	7.3	9.2	59.85	77.85	130.075	41.1	3.35	239.855	31.745	158.695	3.565	13.85	22.7	1.36
GP60	2.385	9.4	10.35	42.55	45.7	107.403	46	.	.	3.49	43.11	0.65	4.8	20.7	0.02
GP60	1.145	3.45	7.25	30.55	65.1	.	32	3.4	256.6	.	253.29	0	3.75	15	0.63

## Sheet: Serum table
Diets	GLU	SDMA	CREA	UREA	PHOS	CA	TP	ALB	GLOB	ALBGLOB	ALT	ALKP	GGT	TBIL	CHOL	AMYL	LIPA	BUNCREA
GP0	16.64	85.625	12.125	0.6875	2.62875	3.335	73.25	21	52.375	0.3875	25.875	266.75	49	8.5	4.7675	431.625	101	12.5
GP15	19.232	80.2	12.5	0.8	3.075	3.214	73.2	22.6	46.4	0.46	34.7	342.9	35.6	18.8	4.631	495.2	161	14.125
GP30	15.017	48.5	9.6	0.78	2.225	2.975	68.2	19.3	48.9	0.4	25.3	399.7	43	10.2	4.32	384.9	131.5	18.3333
GP45	15.476	53.2	14.9	0.82	2.467	3.006	72.4	19	52.8	0.37	15.7	431.53	43.7	7.2	4.264	373.4	154	13.6
GP60	19.978	77.3	18.5	0.83	2.931	3.639	91.3	23.4	67.9	0.36	20	373.42	49.5	12.3	5.237	430.4	170	11.7
SEM	1.10475	6.95955	2.28579	0.0231911	0.191645	0.209898	5.39962	1.14536	4.12404	0.0226167	4.39061	102.764	5.04128	5.17102	0.223984	26.4646	13.1774	2.18644
P-value	0.006	0.0012	0.0638	0.0019	0.0158	0.1253	0.028	0.0235	0.0056	0.0206	0.0326	0.7984	0.2422	0.4569	0.0192	0.0143	0.0073	0.1109
Significance	**	**	NS	**	**	NS	*	*	*	*	*	NS	NS	NS	*	*	*	NS
Diets	GP0	GP15	GP30	GP45	GP60	SEM	P-value	Significance
GLU	16.64	19.232	15.017	15.476	19.978	1.10475	0.006	**
SDMA	85.625	80.2	48.5	53.2	77.3	6.95955	0.0012	**
CREA	12.125	12.5	9.6	14.9	18.5	2.28579	0.0638	NS
UREA	0.6875	0.8	0.78	0.82	0.83	0.0231911	0.0019	**
PHOS	2.62875	3.075	2.225	2.467	2.931	0.191645	0.0158	**
CA	3.335	3.214	2.975	3.006	3.639	0.209898	0.1253	NS
TP	73.25	73.2	68.2	72.4	91.3	5.39962	0.028	*
ALB	21	22.6	19.3	19	23.4	1.14536	0.0235	*
GLOB	52.375	46.4	48.9	52.8	67.9	4.12404	0.0056	*
ALBGLOB	0.3875	0.46	0.4	0.37	0.36	0.0226167	0.0206	*
ALT	25.875	34.7	25.3	15.7	20	4.39061	0.0326	*
ALKP	266.75	342.9	399.7	431.53	373.42	102.764	0.7984	NS
GGT	49	35.6	43	43.7	49.5	5.04128	0.2422	NS
TBIL	8.5	18.8	10.2	7.2	12.3	5.17102	0.4569	NS
CHOL	4.7675	4.631	4.32	4.264	5.237	0.223984	0.0192	*
AMYL	431.625	495.2	384.9	373.4	430.4	26.4646	0.0143	*
LIPA	101	161	131.5	154	170	13.1774	0.0073	*
BUNCREA	12.5	14.125	18.3333	13.6	11.7	2.18644	0.1109	NS

## Sheet: HCW & CCW
PEN ID	HCW	CCW	COLOR			PH
			l	a	b
A1
BLUE	1209	1130	58.08	3	5.13	6.39
RED	1190	1080	45.97	0.52	3.83	6.6
YELLOW	1020	982	53.55	5.31	8.9	6.47
WHITE	1227	1130	57.15	2.1	3.54	6.49
BLACK	1122	1096	46.76	9.43	14.75	6.42
PURPLE	954	928	54.81	0.39	4.47	6.57
GREEN	1162	1080	57.93	3.44	4.54	6.54
BLACK&BLUE	964	959	46.04	5.68	12.38	6.45
NO COLOR	1372	1270	57.41	4.45	5.12	0.67
CON	1135.56	1072.78	53.0778	3.81333	6.96222	5.84444
A2
BLUE	1140	1092	58.1	4.1	6.19	6.81
RED	1214	1068	44.3	8.78	5.87	6.52
YELLOW	1205	1187	60.45	1.86	2.79	6.53
WHITE	1186	1136	51.23	7.9	13.19	6.84
BLACK	1133	1085	59.02	5.68	7.08	6.58
GREEN	943	934	56.6	7.54	7.75	6.8
PINK	1099	1060	55.72	2.84	4.08	6.8
BLACK&BLUE	1041	1026	59.03	1.79	6.6	6.9
NO COLOR	1169	1137	60.47	31.08	4.76	7.35
CON	1125.56	1080.56	56.1022	7.95222	6.47889	6.79222
A3
BLUE	1157	1133	62.03	2.41	4.6	6.5
RED	1014	1015	58.75	4	7.62	6.44
YELLOW	1196	1234	46.57	2.45	7.79	6.52
WHITE	1091	1056	57.9	1.21	2.57	6.76
BLACK	1280	1263	59.11	2.69	4.31	6.57
PURPLE	885	861	58.08	3.85	4.92	6.6
GREEN	1097	1101	52.96	4.5	7.88	6.44
PINK	1068	1086	55.45	3.02	3.63	6.57
NO COLOR	1137	1126	60.12	2.21	4.07	6.63
CON	1102.78	1097.22	56.7744	2.92667	5.26556	6.55889
A4
BLUE	1231	1183	60.58	3.46	7.4	6.12
RED	1062	1019	54.15	7.74	6.54	6.4
YELLOW	847	820	52.24	1.96	3.02	6.44
WHITE	1072	1056	53.99	7.98	12.59	6.11
BLACK	1271	1200	53.25	3.44	14.12	6.26
PURPLE	956	971	56.24	3.86	5.44	6.45
GREEN	1074	1030	51.04	0.52	0.58	6.31
PINK	1172	1116	59.3	5.01	6.93	6.18
BLACK&YELLOW	1094	1050	46.78	0.73	2.9	6.23
CON	1086.56	1049.44	54.1744	3.85556	6.61333	6.27778
A5
BLUE	1007	950	52.52	3.49	7.9	6.88
RED	1197	1130	50.55	4.15	4.3	7.08
WHITE	1074	1000	57.02	0.08	1.97	6.85
BLACK	1305	1222	55.41	4.89	5.48	6.93
PURPLE	1273	1256	47.79	2.17	9.17	6.81
GREEN	1087	1032	50.44	1.23	1.19	6.75
PINK	1060	1000	49.88	4.48	4.97	6.7
BLACK&YELLOW	1184	1126	55.65	3.47	4.09	6.68
NO COLOR	1179	1124	59.11	4.13	2.73	6.94
CON	1151.78	1093.33	53.1522	3.12111	4.64444	6.84667
B1
BLUE	1140	1082	56.77	4.35	4.68	6.62
YELLOW	1069	1006	58.13	2.71	3.78	6.5
WHITE	1159	1148	59.33	3.24	5.27	6.5
BLACK	1253	1162	8.49	5.14	6.86	6.43
PURPLE	1346	1286	48.07	2.45	4.81	6.6
GREEN	1148	1064	61.14	0.03	2.94	6.45
PINK	1034	970	59.29	0.82	3.99	6.6
BLACK&YELLOW	1058	978	50.24	0.72	1.98	6.51
NO COLOR	1255	1194	58.7	2.67	3.47	6.6
GP15	1162.44	1098.89	51.1289	2.45889	4.19778	6.53444
B2
BLUE	1077	1044	59.86	2.73	4.23	6.57
RED	1114	1085	54.59	8.08	7.73	6.59
YELLOW	947	911	59.14	2.05	4.76	6.61
WHITE	1187	1198	56.07	4.67	14.53	6.69
PURPLE	1267	1241	53.9	7.02	5.42	6.69
GREEN	1208	1122	53.84	6.93	7.62	6.7
PINK	1052	1009	57.49	5.12	6.2	6.38
BLACK&YELLOW	1068	1028	56.46	2.4	3.41	6.76
NO COLOR	1086	1054	58.24	3.59	10.73	6.64
GP15	1111.78	1076.89	56.6211	4.73222	7.18111	6.62556
B3
BLUE	1135	1102	41.8	2.13	7.49	6.71
RED	1256	1202	45.77	5.04	12.32	6.71
WHITE	1158	1118	55.86	4.06	4.88	6.7
BLACK	1047	1034	59.86	3.62	7.06	6.74
PURPLE	1179	1132	47.41	3.63	10.78	6.78
GREEN	1222	1176	51.76	2.4	2.79	6.74
PINK	1250	1182	47.9	2.78	9.88	6.85
BLACK&BLUE	1004	982	56.25	6.16	14.68	6.8
NO COLOR	1072	1054	55.1	3.37	8.99	6.82
GP15	1147	1109.11	51.3011	3.68778	8.76333	6.76111
B4
BLUE	1097	1112	53.55	8.33	13.94	6.34
RED	1103	1083	60.17	3.76	4	6.88
YELLOW	1121	1111	56.45	5.71	10.46	6.45
WHITE	1004	986	48.28	6.54	14.28	6.69
BLACK	1194	1141	50.7	5.28	13.5	6.47
PURPLE	1267	1253	58.12	5.96	13.84	6.43
PINK	1091	1069	52.98	8.31	14.85	6.52
BLACK&BLUE	1283	1271	50.09	10.05	17.15	6.35
NO COLOR	996	935	58.42	0.97	2.08	6.54
GP15	1128.44	1106.78	54.3067	6.10111	11.5667	6.51889
B5
BLUE	955	876	53.05	5.03	7.63	6.49
RED	1029	986	52.6	6.67	11.03	6.34
YELLOW	1269	1182	41.31	1.41	3.35	6.4
WHITE	1159	1078	50.25	8.38	15.59	6.45
BLACK	934	938	65.22	1.16	9.32	6.44
PURPLE	1126	1152	56.28	4.6	4.28	6.43
GREEN	1124	1066	50.33	6.21	11.98	6.37
PINK	1118	1036	53.1	8.07	16.29	6.44
NO COLOR	1269	1180	53.67	8.41	15.15	6.58
GP15	1109.22	1054.89	52.8678	5.54889	10.5133	6.43778
C1
BLUE	1191	1187	58.86	2.01	7.36	6.51
RED	1296	1265	59.78	0.73	5.06	6.51
YELLOW	1222	1222	61.31	2.05	5.61	6.59
WHITE	1435	1411	62.56	3.46	5.1	6.51
BLACK	1184	1135	60.91	4.95	7.11	6.53
PURPLE	1130	1130	60.12	3.2	9.3	6.35
GREEN	1241	1241	52.02	2.28	7.89	6.54
BLACK&BLUE	1013	1014	55.84	5.23	5.66	7.12
NO COLOR	1193	1159	50.62	2.73	9.89	6.65
GP30	1211.67	1196	58.0022	2.96	6.99778	6.59
C2
BLUE	1302	1238	53.66	2.92	10.23	6.61
RED	906	903	57.44	4.9	9.94	7.14
YELLOW	1164	1063	57.3	5.04	8.19	7.28
WHITE	1112	1086	39.34	2.41	7.44	6.74
PURPLE	1218	1217	46.41	3.24	7.41	6.77
GREEN	1164	1130	52.92	8.36	12.29	6.59
PINK	1109	1098	58.27	4.07	4.4	6.6
BLACK&BLUE	939	939	50.41	4.44	8.44	6.69
NO COLOR	1143	1115	55.37	4.03	2.68	6.68
GP30	1117.44	1087.67	52.3467	4.37889	7.89111	6.78889
C3
BLUE	1330	1248	53.33	7.48	11.55	6.44
RED	1113	1075	59.62	5.7	7.44	6.4
YELLOW	1306	1269	56.31	0.88	4.98	6.58
WHITE	1272	1217	66.44	3.86	6.36	4.49
BLACK	1256	1205	62.08	2.45	6.3	6.44
PURPLE	1001	938	56.89	0.71	6.37	6.37
GREEN	1110	1063	58.23	4.04	7.66	6.43
BLACK&YELLOW	1259	1157	58.95	4.3	6.29	6.45
NO COLOR	1147	1125	47.45	2.58	6.41	6.34
GP30	1199.33	1144.11	57.7	3.55556	7.04	6.21556
C4
BLUE	1162	1124	53.17	4.97	10.72	6.51
RED	1069	1044	48.31	6.06	9.31	6.53
YELLOW	1005	958	56.18	2.78	2.78	6.47
WHITE	1020	982	54.29	3.57	10.21	6.53
BLACK	440	430	47.09	3.01	3.31	6.61
GREEN	1071	1028	55.84	4.7	8.4	6.58
PINK	1124	1110	55.56	0.72	0.74	6.52
BLACK&BLUE	887	862	60.18	0.44	1.81	6.69
NO COLOR	1164	1144	54.28	4.78	10.71	6.58
GP30	993.556	964.667	53.8778	3.44778	6.44333	6.55778
C5
BLUE	1151	1131	54.34	7.4	7.06	6.44
RED	1127	1074	42.42	4.1	7.59	6.5
WHITE	1176	1110	57.83	5.68	6.16	6.4
BLACK	1160	1008	59.57	3.93	6.96	6.53
PURPLE	1102	1069	52.7	3.37	7.4	6.62
GREEN	1227	1208	45.62	5.4	12.54	6.55
PINK	1146	1126	58.28	2.98	4.1	6.5
BLACK&YELLOW	1313	1255	53.78	8.23	11.25	6.55
NO COLOR	1266	1221	60.54	3.93	6.22	6.65
GP30	1185.33	1133.56	53.8978	5.00222	7.69778	6.52667
D1
BLUE	947	924	61.53	2.19	3.83	6.49
RED	1037	1028	55.29	2.1	9.95	6.25
YELLOW	858	846	54.94	1.02	9.45	6.52
WHITE	1078	1082	55.55	4.08	14.43	6.54
PURPLE	1306	1230	62.07	5.65	12.84	6.43
GREEN	1071	1038	57.17	2.75	7.87	6.2
PINK	984	955	53.09	3.72	7.43	6.1
BLACK&BLUE	1064	1038	46.86	2.23	10.11	6.51
NO COLOR	919	908	60.74	4.51	5.79	6.33
GP45	1029.33	1005.44	56.36	3.13889	9.07778	6.37444
D2
BLUE	1206	1179	60.35	1.01	5.49	6.51
RED	1426	1381	58.17	6.78	8.11	6.65
YELLOW	1359	1265	59.5	2.71	5.73	6.76
WHITE	1098	897	51.09	2.91	9.88	6.62
BLACK	1330	1328	54.62	0.67	6.02	6.78
PURPLE	1239	1200	59.63	2.4	2.98	6.72
GREEN	975	953	66.55	1.27	3.32	6.68
PINK	1211	1180	60.35	0.66	2.35	6.62
NO COLOR	1333	1284	61.97	3.27	6.04	6.71
GP45	1241.89	1185.22	59.1367	2.40889	5.54667	6.67222
D3
BLUE	1154	1131	50.64	2.68	5.5	6.82
RED	1134	1115	48.64	5.53	11.81	6.74
YELLOW	1230	1191	57.34	3.75	5.16	6.49
WHITE	925	913	58.09	5.49	4.25	6.47
BLACK	1051	1023	60.67	0.82	1.8	6.72
PURPLE	1104	1098	55.78	0.52	2.49	6.4
PINK	1205	1166	59.72	1.17	1.46	6.45
BLACK&BLUE	1101	1113	50.91	3.26	10.86	6.61
NO COLOR	1412	1372	63.92	2.31	3.44	6.6
GP45	1146.22	1124.67	56.19	2.83667	5.19667	6.58889
D4
BLUE	1203	1122	52.3	2.64	9.67	6.44
RED	1123	1094	54.7	5.05	4.25	6.6
YELLOW	1229	1138	62.04	1.84	2.66	6.57
WHITE	960	944	52.18	4.04	7.29	6.51
BLACK	884	860	52.76	4.44	7.96	6.47
GREEN	1097	1048	45.51	2.04	5.87	6.47
PINK	1260	1202	45.19	7.63	12.61	6.63
BLACK&BLUE	1118	1080	45.05	7.21	13.69	6.55
NO COLOR	1262	1162	53.58	0.23	7.93	6.55
GP45	1126.22	1072.22	51.4789	3.90222	7.99222	6.53222
D5
BLUE	1218	1201	42.91	1.02	2.5	6.63
RED	1291	1079	49.79	4.53	6.12	6.69
YELLOW	980	986	54.32	2.66	2.66	6.75
WHITE	1093	1068	48.81	2.9	8.13	6.65
BLACK	976	974	56.46	2.72	3.79	6.77
GREEN	818	802	38.16	2.06	4.44	6.72
PINK	985	973	51.91	3.6	7.17	6.72
BLACK&BLUE	936	946	57.43	1.08	3.18	6.96
NO COLOR	854	748	57.91	4.95	6.74	6.79
GP45	1016.78	975.222	50.8556	2.83556	4.97	6.74222
E1
BLUE	1351	1324	62.36	1.15	4.18	6.29
RED	1379	1364	58.3	3.87	5.27	6.35
WHITE	1260	1228	61.12	1.23	1.49	6.33
BLACK	1137	1106	54.95	4.86	12.98	6.25
PURPLE	1169	1141	54.86	8.74	12.32	6.34
GREEN	1225	1168	49.06	4.51	11.25	6.29
PINK	1311	1282	60.44	1.51	10.18	6.66
BLACK&YELLOW	1054	1014	62.36	1.15	4.18	6.84
NO COLOR	1192	1149	56.11	4.92	6.85	6.22
GP60	1230.89	1197.33	57.7289	3.54889	7.63333	6.39667
E2
RED	1071	1056	57.85	0.69	1.36	6.4
YELLOW	1117	1100	46.44	4.68	10.82	6.32
WHITE	1171	1143	52.18	3.42	11.87	6.51
BLACK	1378	1356	52.02	2.99	11.64	6.24
PURPLE	1022	1020	56.35	4.77	7.43	6.23
GREEN	894	879	62.27	0.87	2.36	6.27
PINK	982	939	54.16	2.87	6.74	6.62
BLACK&YELLOW	1140	1126	52.32	2.97	5.56	6.38
NO COLOR	1192	1227	54.13	5.68	13.38	6.27
GP60	1107.44	1094	54.1911	3.21556	7.90667	6.36
E3
BLUE	1234	1219	55.6	5.6	8.25	6.6
RED	1120	1092	55.53	3.76	7.46	6.65
WHITE	859	853	52.99	4.05	11.82	6.7
BLACK	1174	1151	49.33	1.98	6.52	6.24
PURPLE	978	957	54.12	3.88	4.41	6.65
GREEN	1211	1192	61.65	3.35	8.98	6.16
PINK	1146	1132	55.9	2.46	11.82	6.55
BLACK&BLUE	1079	1075	54.41	5.85	5.77	6.54
NO COLOR	1134	1100	57.43	4.47	4.72	6.51
GP60	1103.89	1085.67	55.2178	3.93333	7.75	6.51111
E4
RED	795	840	46.32	10.17	6.02	6.12
YELLOW	996	970	32.95	12.22	6.16	6.46
WHITE	1042	1017	49.94	0.7	5.74	6.48
BLACK	768	771	52.14	11.17	7.74	6.83
PURPLE	913	845	55.48	6.14	4.27	6.56
GREEN	818	786	36.71	12.85	6.24	6.65
PINK	1038	987	48.89	2.73	5.58	6.24
BLACK&YELLOW	752	742	47.05	9.49	8.75	6.48
NO COLOR	907	869	10.46	5.32	8.44	6.55
GP60	892.111	869.667	42.2156	7.86556	6.54889	6.48556
E5
BLUE	1236	1210	48.49	3.6	9.51	6.35
YELLOW	1048	1014	56.15	2.82	6.11	6.5
WHITE	1503	1428	60.93	2.22	10	6.46
BLACK	1151	1116	55.36	1.67	5.42	6.4
PURPLE	1261	1206	48.92	6.4	11.3	6.62
GREEN	1134	1100	55.47	2.22	4.32	6.59
PINK	1057	1024	59.48	2.52	3.33	6.56
BLACK&YELLOW	1148	1082	57.06	1.12	3.18	6.51
NO COLOR	989	958	48.83	1.5	4.33	6.79
GP60	1169.67	1126.44	54.5211	2.67444	6.38889	6.53111

[truncated: 9 more sheets: HCW & CCW SAS, INTERNAL ORGANS, INTERNAL ORGANS SAS, MEAT ANALYSIS, SAS2, Regression, MEAT ANALYSIS SAS, COOKING LOSS & MEAT TENDERNESS, WATER HOLDING CAPACITY]
